# Supplementary material for: The aorta in humans and African great apes, and cardiac output and metabolic levels in human evolution
Source: Sci Rep. 2023 Apr 26;13:6841. doi: 10.1038/s41598-023-33675-1 (PMC10133235; doi:10.1038/s41598-023-33675-1)
Supplement: Supplementary file 3 — Supplementary Table 1. [file 41598_2023_33675_MOESM3_ESM.xlsx]

## Sheet: ARD
species	sex	age	bodymass	aorta	ln_age	ln_bodymass	ln_aorta	a0236	a025
Chimpanzees	Female	12	60	21	2.48491	4.09434	3.04452	7.99053	7.54539
Chimpanzees	Female	12	61.5	20	2.48491	4.11904	2.99573	7.56581	7.14186
Chimpanzees	Female	12	62	20	2.48491	4.12713	2.99573	7.55137	7.12742
Chimpanzees	Female	13	52	21	2.56495	3.95124	3.04452	8.26499	7.82021
Chimpanzees	Female	13	MA	23	2.56495	NA	3.13549	NA	NA
Chimpanzees	Female	15	53	23	2.70805	3.97029	3.13549	9.01153	8.5243
Chimpanzees	Male	15	74	23	2.70805	4.30406	3.13549	8.32893	7.84187
Chimpanzees	Female	16	58	23	2.77259	4.06044	3.13549	8.82183	8.33433
Chimpanzees	Male	16	68	30	2.77259	4.21951	3.4012	11.0828	10.4471
Chimpanzees	Male	18	58	25	2.89037	4.06044	3.21888	9.58895	9.05906
Chimpanzees	Male	18	82	25	2.89037	4.40672	3.21888	8.83649	8.30781
Chimpanzees	Female	18	85	28	2.89037	4.44265	3.33221	9.8133	9.22154
Chimpanzees	Female	19	59	21	2.94444	4.07754	3.04452	8.02229	7.57716
Chimpanzees	Male	19	NA	23	2.94444	NA	3.13549	NA	NA
Chimpanzees	Female	20	53	21	2.99573	3.97029	3.04452	8.22792	7.78306
Chimpanzees	Female	21	48	23	3.04452	3.8712	3.13549	9.22476	8.73811
Chimpanzees	Male	21	50	22	3.04452	3.91202	3.09104	8.73908	8.27333
Chimpanzees	Female	21	52	22	3.04452	3.95124	3.09104	8.65856	8.1926
Chimpanzees	Male	21	53	24	3.04452	3.97029	3.17805	9.40334	8.89493
Chimpanzees	Male	21	71	25	3.04452	4.26268	3.21888	9.14204	8.61242
Chimpanzees	Male	21	75	30	3.04452	4.31749	3.4012	10.8295	10.1943
Chimpanzees	Male	21	NA	27	3.04452	NA	3.29584	NA	NA
Chimpanzees	Male	22	52.5	27	3.09104	3.96081	3.29584	10.6024	10.0305
Chimpanzees	Male	22	56	25	3.09104	4.02535	3.21888	9.66869	9.13888
Chimpanzees	Male	22	61	24	3.09104	4.11087	3.17805	9.09648	8.58774
Chimpanzees	Male	22	63	27	3.09104	4.14314	3.29584	10.1559	9.5836
Chimpanzees	Male	22	70	23	3.09104	4.2485	3.13549	8.43888	7.95158
Chimpanzees	Male	22	70.5	27	3.09104	4.25561	3.29584	9.88988	9.31787
Chimpanzees	Male	22	75	25	3.09104	4.31749	3.21888	9.02455	8.49522
Chimpanzees	Female	22	77	22	3.09104	4.3438	3.09104	7.89243	7.42677
Chimpanzees	Female	23	46	22	3.13549	3.82864	3.09104	8.91275	8.4476
Chimpanzees	Male	23	60	24	3.13549	4.09434	3.17805	9.13204	8.6233
Chimpanzees	Female	23	61	26.5	3.13549	4.11087	3.27714	10.044	9.48229
Chimpanzees	Male	23	61	25	3.13549	4.11087	3.21888	9.4755	8.94556
Chimpanzees	Male	23	63	23	3.13549	4.14314	3.13549	8.65134	8.16381
Chimpanzees	Male	23	66	28	3.13549	4.18966	3.33221	10.4171	9.82363
Chimpanzees	Male	23	69	25	3.13549	4.23411	3.21888	9.20389	8.67417
Chimpanzees	Female	23	83	22	3.13549	4.41884	3.09104	7.7539	7.28875
Chimpanzees	Female	23	96.5	25	3.13549	4.56954	3.21888	8.50338	7.97642
Chimpanzees	Male	24	59.5	26	3.17805	4.08598	3.2581	9.91259	9.36147
Chimpanzees	Male	24	62	29	3.17805	4.12713	3.3673	10.9495	10.3348
Chimpanzees	Male	24	63	27	3.17805	4.14314	3.29584	10.1559	9.5836
Chimpanzees	Male	24	68	25	3.17805	4.21951	3.21888	9.23566	8.70588
Chimpanzees	Male	24	69	26	3.17805	4.23411	3.2581	9.57205	9.02113
Chimpanzees	Female	24	71	25	3.17805	4.26268	3.21888	9.14204	8.61242
Chimpanzees	Female	25	48	23	3.21888	3.8712	3.13549	9.22476	8.73811
Chimpanzees	Male	26	55.5	23	3.2581	4.01638	3.13549	8.91404	8.42664
Chimpanzees	Male	26	58	25	3.2581	4.06044	3.21888	9.58895	9.05906
Chimpanzees	Male	26	58	23	3.2581	4.06044	3.13549	8.82183	8.33433
Chimpanzees	Male	26	59.5	28	3.2581	4.08598	3.33221	10.6751	10.0816
Chimpanzees	Male	26	61	28	3.2581	4.11087	3.33221	10.6126	10.019
Chimpanzees	Female	26	66	22	3.2581	4.18966	3.09104	8.18484	7.71857
Chimpanzees	Male	27	50	30	3.29584	3.91202	3.4012	11.9169	11.2818
Chimpanzees	Male	27	56	24	3.29584	4.02535	3.17805	9.28194	8.77332
Chimpanzees	Male	27	56	24	3.29584	4.02535	3.17805	9.28194	8.77332
Chimpanzees	Male	27	58	28	3.29584	4.06044	3.33221	10.7396	10.1461
Chimpanzees	Male	27	67	25	3.29584	4.20469	3.21888	9.26801	8.73819
Chimpanzees	Male	27	86	24	3.29584	4.45435	3.17805	8.38822	7.8811
Chimpanzees	Female	28	38	25	3.33221	3.63759	3.21888	10.5952	10.0692
Chimpanzees	Female	28	64	24	3.33221	4.15888	3.17805	8.994	8.48528
Chimpanzees	Male	30	51.5	25	3.4012	3.94158	3.21888	9.86174	9.33229
Chimpanzees	Female	30	61	26.5	3.4012	4.11087	3.27714	10.044	9.48229
Chimpanzees	Female	30	71.5	22	3.4012	4.2697	3.09104	8.03168	7.56565
Chimpanzees	Female	31	61	26.5	3.43399	4.11087	3.27714	10.044	9.48229
Chimpanzees	Male	32	54	26	3.46574	3.98898	3.2581	10.1421	9.59124
Chimpanzees	Male	32	61	25	3.46574	4.11087	3.21888	9.4755	8.94556
Chimpanzees	Male	32	73.5	25	3.46574	4.29728	3.21888	9.06768	8.53824
Chimpanzees	Male	32	NA	24	3.46574	NA	3.17805	NA	NA
Chimpanzees	Female	32	80	NA	3.46574	4.38203	NA	NA	NA
Chimpanzees	Female	33	45	20	3.49651	3.80666	2.99573	8.14464	7.72195
Chimpanzees	Female	33	52	23	3.49651	3.95124	3.13549	9.05214	8.56499
Chimpanzees	Male	33	54	25	3.49651	3.98898	3.21888	9.75203	9.22235
Chimpanzees	Male	33	61	19	3.49651	4.11087	2.94444	7.20138	6.79863
Chimpanzees	Male	33	66	24	3.49651	4.18966	3.17805	8.92892	8.42025
Chimpanzees	Female	34	56	24	3.52636	4.02535	3.17805	9.28194	8.77332
Chimpanzees	Female	34	65.5	24	3.52636	4.18205	3.17805	8.94496	8.43628
Chimpanzees	Female	34	67	29	3.52636	4.20469	3.3673	10.7509	10.1363
Chimpanzees	Female	35	47	24	3.55535	3.85015	3.17805	9.67378	9.16615
Chimpanzees	Male	35	NA	24	3.55535	NA	3.17805	NA	NA
Chimpanzees	Female	36	47	23	3.58352	3.85015	3.13549	9.2707	8.78422
Chimpanzees	Male	36	61	25	3.58352	4.11087	3.21888	9.4755	8.94556
Chimpanzees	Male	36	62	29	3.58352	4.12713	3.3673	10.9495	10.3348
Chimpanzees	Male	36	64.5	25	3.58352	4.16667	3.21888	9.35156	8.82165
Chimpanzees	Female	36	65	24	3.58352	4.17439	3.17805	8.96115	8.45246
Chimpanzees	Female	37	89.5	25	3.61092	4.49424	3.21888	8.65585	8.12801
Chimpanzees	Male	38	62	25	3.63759	4.12713	3.21888	9.43921	8.90927
Chimpanzees	Male	38	NA	29	3.63759	NA	3.3673	NA	NA
Chimpanzees	Female	40	48.5	25.6	3.68888	3.88156	3.24259	10.2425	9.70073
Chimpanzees	Male	40	55.5	26	3.68888	4.01638	3.2581	10.0767	9.52577
Chimpanzees	Male	41	62	28	3.71357	4.12713	3.33221	10.5719	9.97838
Chimpanzees	Female	43	52	24	3.7612	3.95124	3.17805	9.44571	8.93738
Chimpanzees	Female	43	60	21	3.7612	4.09434	3.04452	7.99053	7.54539
Chimpanzees	Male	44	49	22	3.78419	3.89182	3.09104	8.78085	8.31522
Chimpanzees	Male	44	58	25	3.78419	4.06044	3.21888	9.58895	9.05906
Chimpanzees	Female	45	38	30	3.80666	3.63759	3.4012	12.7143	12.083
Chimpanzees	Male	45	69	28	3.80666	4.23411	3.33221	10.3084	9.71507
Chimpanzees	Male	46	49	28	3.82864	3.89182	3.33221	11.1756	10.583
Gorillas	Male	14	150	40	2.63906	5.01063	3.68888	12.2603	11.4298
Gorillas	Male	14	159	34	2.63906	5.0689	3.52636	10.279	9.5748
Gorillas	Male	15	164	30	2.70805	5.09987	3.4012	9.00364	8.38321
Gorillas	Male	15	172	41.8	2.70805	5.14749	3.7329	12.4049	11.5423
Gorillas	Male	15	187	37	2.70805	5.23111	3.61092	10.7658	10.0056
Gorillas	Female	16	60	23	2.77259	4.09434	3.13549	8.75153	8.26399
Gorillas	Male	16	186	39	2.77259	5.22575	3.66356	11.3621	10.5605
Gorillas	Male	17	225	30	2.83321	5.4161	3.4012	8.35615	7.74597
Gorillas	Female	18	82	30	2.89037	4.40672	3.4012	10.6038	9.96937
Gorillas	Female	18	93	27	2.89037	4.5326	3.29584	9.26407	8.69447
Gorillas	Male	18	169	27.6	2.89037	5.1299	3.31782	8.22485	7.65486
Gorillas	Male	18	221	30	2.89037	5.39816	3.4012	8.3916	7.78078
Gorillas	Female	20	96	32	2.99573	4.56435	3.46574	10.8977	10.2231
Gorillas	Male	21	182	39.2	3.04452	5.20401	3.66868	11.4791	10.6726
Gorillas	Male	22	172	29.6	3.09104	5.14749	3.38777	8.7843	8.17353
Gorillas	Male	22	207	34	3.09104	5.33272	3.52636	9.6585	8.96368
Gorillas	Male	23	165	38.7	3.13549	5.10595	3.65584	11.598	10.7979
Gorillas	Male	23	167	32	3.13549	5.11799	3.46574	9.56288	8.90166
Gorillas	Male	23	169	39	3.13549	5.1299	3.66356	11.6221	10.8167
Gorillas	Male	23	204	40	3.13549	5.31812	3.68888	11.4022	10.5841
Gorillas	Male	23	208	43	3.13549	5.33754	3.7612	12.2013	11.3228
Gorillas	Male	23	230	28	3.13549	5.43808	3.33221	7.75872	7.18995
Gorillas	Female	24	94	34	3.17805	4.54329	3.52636	11.6365	10.9194
Gorillas	Female	24	102	26	3.17805	4.62497	3.2581	8.72858	8.18132
Gorillas	Male	24	159	31	3.17805	5.0689	3.43399	9.37199	8.72996
Gorillas	Male	24	195	40.9	3.17805	5.273	3.71113	11.7835	10.945
Gorillas	Male	25	186	29	3.21888	5.22575	3.3673	8.44876	7.85271
Gorillas	Female	26	97	28	3.2581	4.57471	3.33221	9.51218	8.92206
Gorillas	Male	26	179	34	3.2581	5.18739	3.52636	9.99553	9.29535
Gorillas	Female	28	99	27	3.33221	4.59512	3.29584	9.12838	8.55963
Gorillas	Male	28	234	44	3.33221	5.45532	3.78419	12.1428	11.2499
Gorillas	Male	28	253	44	3.33221	5.53339	3.78419	11.9211	11.0325
Gorillas	Male	29	181	32	3.3673	5.1985	3.46574	9.38292	8.72429
Gorillas	Male	30	182	28.3	3.4012	5.20401	3.34286	8.28723	7.70493
Gorillas	Female	31	97	26	3.43399	4.57471	3.2581	8.83273	8.28477
Gorillas	Female	32	100	28.7	3.46574	4.60517	3.3569	9.68015	9.07574
Gorillas	Female	33	152	34	3.49651	5.02388	3.52636	10.3888	9.68318
Gorillas	Male	33	268	46	3.49651	5.59099	3.82864	12.2947	11.369
Gorillas	Female	34	113	28	3.52636	4.72739	3.33221	9.17554	8.58793
Gorillas	Female	36	89	30	3.58352	4.48864	3.4012	10.4008	9.76728
Gorillas	Female	36	101	36	3.58352	4.61512	3.58352	12.1139	11.3559
Gorillas	Female	37	70	29	3.61092	4.2485	3.3673	10.6403	10.0259
Gorillas	Female	37	71	31	3.61092	4.26268	3.43399	11.3361	10.6794
Gorillas	Female	37	114	29.7	3.61092	4.7362	3.39115	9.71241	9.0893
Gorillas	Female	38	94	37	3.63759	4.54329	3.61092	12.6632	11.8828
Gorillas	Female	38	99	31.9	3.63759	4.59512	3.46261	10.785	10.113
Gorillas	Female	38	114	33	3.63759	4.7362	3.49651	10.7916	10.0992
Gorillas	Female	38	114	27	3.63759	4.7362	3.29584	8.82946	8.263
Gorillas	Female	38	120	32.4	3.63759	4.78749	3.47816	10.4679	9.78926
Gorillas	Male	40	184	40.1	3.68888	5.21494	3.69138	11.7124	10.8878
Gorillas	Female	41	120	29.5	3.71357	4.78749	3.38439	9.53093	8.91306
Gorillas	Male	42	142	30.2	3.73767	4.95583	3.40784	9.37706	8.74853
Gorillas	Male	42	182	40	3.73767	5.20401	3.68888	11.7134	10.8904
Gorillas	Male	42	191	41.5	3.73767	5.25227	3.72569	12.015	11.1632
Gorillas	Female	43	117	32.8	3.7612	4.76217	3.49043	10.6606	9.97304
Gorillas	Male	43	120	27.3	3.7612	4.78749	3.30689	8.82015	8.24836
Gorillas	Female	47	83	32	3.85015	4.41884	3.46574	11.2784	10.6018
Gorillas	Male	47	153	37	3.85015	5.03044	3.61092	11.2879	10.5203
Gorillas	Female	48	102	30	3.8712	4.62497	3.4012	10.0714	9.43998
Gorillas	Male	48	168	32	3.8712	5.12396	3.46574	9.54942	8.88838
