# Supplementary material for: The aorta in humans and African great apes, and cardiac output and metabolic levels in human evolution
Source: Sci Rep. 2023 Apr 26;13:6841. doi: 10.1038/s41598-023-33675-1 (PMC10133235; doi:10.1038/s41598-023-33675-1)
Supplement: Supplementary file 4 — Supplementary Table 2. [file 41598_2023_33675_MOESM4_ESM.xlsx]

## Sheet: humans
reference	outliers	sample	mitchell	species	sex	age	height	weight	aorta	sv	hr	edv	esv	lvedd	lvesd	lvmass
Agrebi et al. (2015)	1	Sports	II C	Humans	Male	24.46	181.2	79	31.1	NA	62.5	NA	NA	54.8	35.1	238.7
Agrebi et al. (2015)	1	Sports	II C	Humans	Male	24.4	181.2	79	31.1	NA	62.5	NA	NA	54.8	35.1	238.73
Babaee Bigi and Aslani (2007)	1	Control	Control	Humans	Male	26.3	183	NA	31.6	NA	NA	NA	NA	NA	NA	NA
Babaee Bigi and Aslani (2007)	1	Sports	III A	Humans	Male	22	181	NA	38.2	NA	NA	NA	NA	NA	NA	NA
Cavarretta et al. (2018)	1	Sports	I C	Humans	Male	17.5	177.9	69.6	29.8	NA	59.3	NA	NA	51.2	30.9	142.7
Chevalier et al. (2013)	1	Sports	II B	Humans	Male	24.1	181.9	87.1	31.2	NA	59.9	NA	NA	57.3	36.5	198
Chevalier et al. (2013)	1	Sports	II B	Humans	Male	25.6	194.3	109	33.6	NA	55.4	NA	NA	61.7	38.7	250
Chevalier et al. (2013)	1	Sports	III B	Humans	Male	25.8	182.3	113	33.8	NA	61.1	NA	NA	59.4	37.8	233.4
Daimon et al. (2008)	1	Control	Control	Humans	Female	26.3	NA	NA	26	52	63	80	28	44	28	99
Daimon et al. (2008)	1	Control	Control	Humans	Male	26.3	NA	NA	29	64	62	102	38	49	31	130
Davis et al. (2015)	1	Sports	I B	Humans	Female	29.4	184.1	76.5	29	NA	NA	NA	NA	52	31	NA
Davis et al. (2015)	1	Sports	I B	Humans	Male	28.7	198.2	93.9	34	NA	NA	NA	NA	57	35	NA
Donal et al. (2011)	1	Control	Control	Humans	Male	26.3	180	71.8	27.2	81.5	NA	116.8	43.3	46	31	NA
Donal et al. (2011)	1	Sports	I C	Humans	Male	25.2	180	69.8	29.3	97.4	NA	157.3	57	53	36	NA
Dzudie et al. (2007)	1	Control	Control	Humans	Male	26.3	177.7	77.9	30.3	NA	70	NA	NA	49.8	30.7	179
Dzudie et al. (2007)	1	Sports	II C	Humans	Male	25.1	177.9	77.8	29.6	NA	59	NA	NA	54.1	32.6	261
Engel et al. (2016)	1	Sports	II C	Humans	Male	26	178.5	80.67	30.67	NA	NA	NA	NA	52.56	NA	211.74
Engel et al. (2016)	1	Sports	II C	Humans	Male	26	188.5	92.43	31.03	NA	NA	NA	NA	54.39	NA	215.22
Engel et al. (2016)	1	Sports	II C	Humans	Male	26	193.5	98.41	32.64	NA	NA	NA	NA	54.54	NA	231.3
Engel et al. (2016)	1	Sports	II C	Humans	Male	26	183.5	86.51	32.67	NA	NA	NA	NA	53.14	NA	221.74
Engel et al. (2016)	1	Sports	II C	Humans	Male	26	198.5	104.46	33.15	NA	NA	NA	NA	56.43	NA	245.8
Engel et al. (2016)	1	Sports	II C	Humans	Male	26	203.5	110.56	33.79	NA	NA	NA	NA	56.84	NA	256.52
Engel et al. (2016)	1	Sports	II C	Humans	Male	26	208.5	116.71	34.67	NA	NA	NA	NA	57.87	NA	260.87
Engel et al. (2016)	1	Sports	II C	Humans	Male	26	218.5	129.17	34.85	NA	NA	NA	NA	60.34	NA	292.61
Engel et al. (2016)	1	Sports	II C	Humans	Male	26	213.5	122.92	35.27	NA	NA	NA	NA	59.35	NA	272.9
Galanti et al. (2016)	1	Control	Control	Humans	Male	26.3	174.9	80.3	29.5	NA	78.8	NA	NA	49.4	30.9	153.4
Galanti et al. (2016)	1	Sports	II B	Humans	Male	23.7	178.1	86.9	30.1	NA	66.9	NA	NA	50.4	32.5	158.1
Galanti et al. (2016)	1	Sports	I C	Humans	Male	24.7	180	75.5	30.8	NA	61.1	NA	NA	53.3	33	187.1
Grossman et al. (2013)	1	Control	Control	Humans	Male	18.2	176.7	67.5	27.9	NA	73.9	NA	NA	50.7	31.2	NA
Grossman et al. (2013)	1	Control	Control	Humans	Male	18.5	176.4	68.5	28.5	NA	72	NA	NA	50.8	31	NA
Hasdemir et al. (2011)	1	Control	Control	Humans	Male	21.8	175.14	72.48	28.03	NA	75.66	NA	NA	48.18	29	NA
Hasdemir et al. (2011)	1	Sports	I C	Humans	Male	22.5	175.76	71.09	27.76	NA	62.04	NA	NA	52.47	32.95	NA
Hazzaa (1991)	1	Control	Control	Humans	Male	25	170.5	67.75	27.04	NA	NA	NA	NA	47.44	NA	NA
Kervio et al. (2012)	1	Sports	I C	Humans	Male	24.4	177.8	72.2	30	NA	55.2	NA	NA	55.2	35.8	182.6
Kervio et al. (2012)	1	Sports	I C	Humans	Male	23.6	180.5	76.6	30.6	NA	63.6	NA	NA	52.2	33.6	196.6
Kervio et al. (2012)	1	Sports	I C	Humans	Male	24.3	180.4	76.9	31.3	NA	60.3	NA	NA	53.9	34.5	196.3
Nishimura et al (1980)	1	Control	Control	Humans	Male	25.2	NA	NA	28.3	88	66.1	NA	NA	47.3	31.2	137
Nishimura et al (1980)	1	Sports	III C	Humans	Male	24.5	NA	NA	30.6	117	59.4	NA	NA	54.5	36.4	187
Oates et al. (2019)	1	Sports	II B	Humans	Male	21	181	90	28	NA	NA	NA	NA	NA	NA	NA
Pelliccia et al. (2010)	1	Sports	III A	Humans	Female	24	168	64.13	28.7	NA	60	NA	NA	49.6	NA	141.514
Pelliccia et al. (2010)	1	Sports	I C	Humans	Female	23	169	60.12	28.9	NA	54	NA	NA	51.2	NA	159.432
Pelliccia et al. (2010)	1	Sports	III A	Humans	Male	26	178	78.49	31.7	NA	57	NA	NA	54	NA	191.287
Pelliccia et al. (2010)	1	Sports	I C	Humans	Male	25	180	75.27	33.2	NA	51	NA	NA	58	NA	250.648
Prajapati et al. (2012)	1	Control	Control	Humans	Male	27.9	169	62.77	27.5	NA	75.3	NA	NA	47.5	29.2	158.32
Prajapati et al. (2012)	1	Control	Control	Humans	Female	28.7	153	54.62	26	NA	80	NA	NA	43.4	27.2	115.55
Present study	1	Control	Control	Humans	Female	24.5	169.3	61.7	27.6	NA	NA	NA	NA	NA	NA	NA
Present study	1	Control	Control	Humans	Male	24	180.7	71.19	30.6	NA	NA	NA	NA	NA	NA	NA
Reed et al. (1993)	1	Control	Control	Humans	Female	21	177	NA	26.2	NA	NA	NA	NA	NA	NA	NA
Reed et al. (1993)	1	Control	Control	Humans	Female	21	182.6	NA	26.7	NA	NA	NA	NA	NA	NA	NA
Reed et al. (1993)	1	Control	Control	Humans	Male	21	203.7	NA	31.1	NA	NA	NA	NA	NA	NA	NA
Reed et al. (1993)	1	Control	Control	Humans	Male	21	197.05	NA	31.7	NA	NA	NA	NA	NA	NA	NA
Reed et al. (1993)	1	Control	Control	Humans	Male	21	192.2	NA	32.6	NA	NA	NA	NA	NA	NA	NA
Reifsteck et al. (2019)	1	Sports	II B	Humans	Male	18.4	183.8	90.7	29.1	NA	59.8	NA	NA	NA	NA	NA
Reifsteck et al. (2019)	1	Sports	III B	Humans	Male	18.2	191.6	122.4	31	NA	59.9	NA	NA	NA	NA	NA
Riding et al. (2012)	2	Sports	II C	Humans	Male	24	172	66.2	26	76	NA	114	38	52	37	157
Riding et al. (2012)	2	Sports	II C	Humans	Male	25	184	82.8	28	88	NA	133	45	55	39	190
Riding et al. (2012)	1	Sports	II C	Humans	Male	26	197	105.1	30	105	NA	155	50	57	40	223
Santos Moro et al. (2013)	1	Sports	I C	Humans	Male	22	177	75.8	32.1	NA	56.5	NA	NA	53.8	34.7	214
Santos Moro et al. (2013)	1	Sports	III C	Humans	Male	26	174	67.7	32.8	NA	55.5	NA	NA	55.6	35.8	231
Sotiriou et al. (2019)	1	Sports	III A	Humans	Male	26.4	178	91.5	28.7	96.928	58.9	145.184	48.256	55.12	34.11	148.304
Sotiriou et al. (2019)	1	Sports	III A	Humans	Male	25.8	182	85.3	29.31	102.5	57.2	142.27	39.77	54.12	31.36	144.115
Sotiriou et al. (2019)	1	Sports	I C	Humans	Male	28.7	181	75.7	29.64	104.325	53.4	148.785	44.46	54.79	33.73	157.833
Uberoi et al., (2013)	1	Sports	II B	Humans	Male	19.2	185	89	27	67	67	109	42	51	32	154
Uberoi et al., (2013)	1	Sports	II B	Humans	Male	19.2	186	99	30	82	67	135	53	53	34	175
Uberoi et al., (2013)	1	Sports	III B	Humans	Male	19.9	194	123	31	94	65	149	55	57	35	220
Zumbajute et al. (2019)	1	Sports	III A	Humans	Female	21.72	165.22	60.89	28.56	NA	70	NA	NA	NA	NA	NA
Zumbajute et al. (2019)	1	Sports	I C	Humans	Female	23.08	175.4	49.25	28.99	NA	69.16	NA	NA	NA	NA	NA
Zumbajute et al. (2019)	1	Sports	II C	Humans	Female	23.66	179.25	74.67	29.69	NA	67.92	NA	NA	NA	NA	NA
Zumbajute et al. (2019)	1	Sports	I C	Humans	Male	20.3	186.28	78.74	32.08	NA	70.15	NA	NA	NA	NA	NA
Zumbajute et al. (2019)	1	Sports	III A	Humans	Male	25.38	180.44	83.2	33.02	NA	64	NA	NA	NA	NA	NA
Zumbajute et al. (2019)	1	Sports	II C	Humans	Male	18.83	192.21	83.05	33.2	NA	70.84	NA	NA	NA	NA	NA

## Sheet: pan
sex	aorta	lvedd	lvesd
Female	23	36	21
Female	22	47	30
Female	23	42	25
Female	25	39	23
Female	25	43	30
Female	28	42	32
Female	24	44	29
Female	28	39	22
Female	25	36	26
Female	20	40	18
Female	23	43	20
Female	23	36	21
Female	21	37	24
Female	24	39	24
Female	29	46	32
Female	23	40	18
Female	24	40	25
Female	21	35	28
Female	30	42	21
Female	25	43	24
Female	20	37	28
Female	21	42	24
Female	21	37	23
Female	22	42	28
Female	25	39	21
Female	24	47	33
Female	22	39	22
Male	23	45	29
Male	26	44	32
Male	22	43	28
Male	25	49.5	36
Male	24	41.5	20
Male	28	51.5	28
Male	24	46	30
Male	24	48	31
Male	27	53	34
Male	30	43	28
Male	28	55	34
Male	25	45	30
Male	27	47	29
Male	23	44	30
Male	25	39	26
Male	27	47	27
Male	23	40	27
Male	26	36.6	17.8
Male	28	49	39
Male	25	45	31
Male	25	44	26
Male	28	50	30
Male	29	55	32
Male	26	46	26
Male	24	48	26
Male	25	53	36
Male	29	43	25
Male	28	50	23
Male	28	49	26
Male	30	49	26
Male	25	50	28
Male	22	41	16
Male	30	49	33
Male	28	43	29
Male	28	53	36
Male	25	51	31
Male	25	44	30
Male	25	53	36
Male	25	49	38
Male	25	54	34
Male	28	45	27
