# Supplementary material for: The aorta in humans and African great apes, and cardiac output and metabolic levels in human evolution
Source: Sci Rep. 2023 Apr 26;13:6841. doi: 10.1038/s41598-023-33675-1 (PMC10133235; doi:10.1038/s41598-023-33675-1)
Supplement: Supplementary file 5 — Supplementary Table 3. [file 41598_2023_33675_MOESM5_ESM.xlsx]

## Sheet: CO
reference	sample	mitchell	sex	age	height	weight	CO	CO_height2993	CO_weight075	logCO	logheight	logweight
Abergel et al. (2004)	Control	8	2	26.3	177	71	5.19645	0.940855	0.212453	0.715707	2.24797	1.85126
Abergel et al. (2004)	Athlete	7	2	28.4	179	71	5.698	0.997547	0.232959	0.755722	2.25285	1.85126
Adler et al. (2008)	Control	8	2	30.4	174	78	4.485	0.85467	0.17088	0.651762	2.24055	1.8921
Adler et al. (2008)	Athlete	1	2	31.2	179	94	4.2	0.735293	0.139124	0.623249	2.25285	1.97313
Baggish et al. (2008)	Athlete	7	1	19.6	172	68	4.18	0.824593	0.17652	0.621176	2.23553	1.83251
Baggish et al. (2008)	Athlete	3	2	19.1	187	98	5.83	0.895461	0.187175	0.765669	2.27184	1.99123
Baggish et al. (2008)	Athlete	7	2	19.2	187	82	5.22	0.801768	0.191562	0.717671	2.27184	1.91381
Baggish et al. (2010)	Control	8	2	21	177	78	5.25	0.950551	0.200027	0.720159	2.24797	1.8921
Baggish et al. (2010)	Athlete	7	2	20	186	82	4.8	0.749185	0.176149	0.681241	2.26951	1.91381
Baggish et al. (2010)	Athlete	7	2	25	197	98	5.65	0.742525	0.181396	0.752048	2.29447	1.99123
Berge et al. (2013)	Control	8	2	26.2	181.3	77.8	4.27314	0.72005	0.163122	0.630747	2.2584	1.89098
Berge et al. (2013)	Athlete	6	2	25.3	183	79.3	4.58755	0.751735	0.172634	0.661581	2.26245	1.89927
Bhambhani et al. (2017)	Control	8	2	38.6	166.5	64.5	3.43123	0.746032	0.150758	0.53545	2.22141	1.80956
Bhambhani et al. (2017)	Control	8	1	38.7	154	55.8	3.39007	0.931022	0.166048	0.530209	2.18752	1.74663
Currie et al. (2018)	Athlete	6	2	23	186	71.3	3.8	0.593105	0.15487	0.579784	2.26951	1.85309
Currie et al. (2018)	Athlete	4	2	22	180	74	4.64	0.798891	0.183905	0.666518	2.25527	1.86923
D'Andrea et al. (2007)	Control	8	2	47.4	NA	NA	5.21	NA	NA	0.716838	NA	NA
D'Andrea et al. (2007)	Control	8	2	47.4	NA	NA	5.20506	NA	NA	0.716426	NA	NA
D'Andrea et al. (2007)	Athlete	2	2	47.8	NA	NA	5.20056	NA	NA	0.71605	NA	NA
D'Andrea et al. (2007)	Athlete	6	2	48.2	NA	NA	4.51401	NA	NA	0.654563	NA	NA
D'Andrea et al. (2007)	Athlete	4	2	48.2	NA	NA	4.5	NA	NA	0.653213	NA	NA
Daimon et al. (2008)	Control	8	2	35	NA	NA	4.026	NA	NA	0.604874	NA	NA
Daimon et al. (2008)	Control	8	2	25	NA	NA	3.968	NA	NA	0.598572	NA	NA
Daimon et al. (2008)	Control	8	2	45	NA	NA	3.886	NA	NA	0.589503	NA	NA
Daimon et al. (2008)	Control	8	2	65	NA	NA	3.654	NA	NA	0.562769	NA	NA
Daimon et al. (2008)	Control	8	2	55	NA	NA	3.584	NA	NA	0.554368	NA	NA
Daimon et al. (2008)	Control	8	2	75	NA	NA	3.348	NA	NA	0.524785	NA	NA
Daimon et al. (2008)	Control	8	1	25	NA	NA	3.276	NA	NA	0.515344	NA	NA
Daimon et al. (2008)	Control	8	1	45	NA	NA	3.25	NA	NA	0.511883	NA	NA
Daimon et al. (2008)	Control	8	1	35	NA	NA	3.15	NA	NA	0.498311	NA	NA
Daimon et al. (2008)	Control	8	1	65	NA	NA	3.008	NA	NA	0.478278	NA	NA
Daimon et al. (2008)	Control	8	1	75	NA	NA	2.904	NA	NA	0.462997	NA	NA
Daimon et al. (2008)	Control	8	1	55	NA	NA	2.898	NA	NA	0.462098	NA	NA
Di Bello et al. (1993)	Control	8	2	69.7	168.8	64.8	6.6	1.37727	0.288977	0.819544	2.22737	1.81157
Di Bello et al. (1993)	Athlete	6	2	65.7	176.2	69.2	6.2	1.13788	0.258412	0.792392	2.24601	1.84011
Donal et al. (2011)	Control	8	2	58.9	175	78	5.1	0.955339	0.194312	0.70757	2.24304	1.8921
Donal et al. (2011)	Control	8	2	26.2	180	71.8	5.6	0.964178	0.227036	0.748188	2.25527	1.85612
Donal et al. (2011)	Athlete	6	2	61.5	173	72.3	4.9	0.950001	0.197625	0.690196	2.23805	1.85914
Donal et al. (2011)	Athlete	6	2	25.2	180	69.8	5.4	0.929744	0.223616	0.732394	2.25527	1.84386
Doronina et al. (2018)	Control	8	1	23	166	56.6	6.15	1.34925	0.298032	0.788875	2.22011	1.75282
Doronina et al. (2018)	Athlete	2	1	24	163	57	4.788	1.10937	0.230806	0.680154	2.21219	1.75588
Doronina et al. (2018)	Athlete	7	1	24	175	65.7	5.796	1.08571	0.251162	0.763128	2.24304	1.81757
Engel et al. (2016)	Athlete	4	2	26.3	205	105.5	6.34	0.739622	0.192597	0.802089	2.31175	2.02325
Engel et al. (2016)	Athlete	4	2	25.7	198.9	100	6.23	0.795562	0.19701	0.794488	2.29863	2
Fisman et al. (1997)	Control	8	2	24	179	76	4.03	0.705531	0.156565	0.605305	2.25285	1.88081
Fisman et al. (1997)	Athlete	1	2	23	178	80	3.276	0.583226	0.122469	0.515344	2.25042	1.90309
Fisman et al. (1997)	Athlete	6	2	25	181	77	3.552	0.601507	0.136649	0.550473	2.25768	1.88649
Fisman et al. (2002)	Control	8	2	30	180	78	4.092	0.704539	0.155907	0.611936	2.25527	1.8921
Fisman et al. (2002)	Athlete	1	2	29	179	80	3.45	0.60399	0.128974	0.537819	2.25285	1.90309
Fisman et al. (2002)	Athlete	6	2	29	181	77	3.496	0.592024	0.134494	0.543571	2.25768	1.88649
Fukuda et al. (2012)	Control	8	1	64.5	153	50	2.479	0.694217	0.131841	0.394277	2.18469	1.69897
Fukuda et al. (2012)	Control	8	2	64.5	165	62	2.925	0.653426	0.132383	0.466126	2.21748	1.79239
Fukuda et al. (2012)	Control	8	2	54.5	170	69	3.315	0.677251	0.138467	0.520484	2.23045	1.83885
Fukuda et al. (2012)	Control	8	1	54.5	153	49	2.64	0.739303	0.142547	0.421604	2.18469	1.6902
Fukuda et al. (2012)	Control	8	1	24.5	157	50	2.838	0.735673	0.150933	0.453012	2.1959	1.69897
Fukuda et al. (2012)	Control	8	1	34.5	157	50	2.898	0.751226	0.154124	0.462098	2.1959	1.69897
Fukuda et al. (2012)	Control	8	2	44.5	171	67	3.618	0.726292	0.154494	0.558469	2.233	1.82607
Fukuda et al. (2012)	Control	8	2	34.5	171	67	3.705	0.743757	0.158209	0.568788	2.233	1.82607
Fukuda et al. (2012)	Control	8	1	44.5	158	52	3.149	0.800925	0.162619	0.498173	2.19866	1.716
Fukuda et al. (2012)	Control	8	2	24.5	171	65	3.835	0.769853	0.167525	0.583765	2.233	1.81291
Grace et al. (2017)	Control	8	2	62.7	175	89.9	4.35	0.814848	0.148994	0.638489	2.24304	1.95376
Grace et al. (2017)	Athlete	NA	2	61.1	173	79.5	4.54	0.880205	0.170522	0.657056	2.23805	1.90037
Gyimes et al. (2004)	Control	8	2	25.6	177.3	73.2	4.12	0.742185	0.164632	0.614897	2.24871	1.86451
Gyimes et al. (2004)	Athlete	2	2	23.9	178.5	70.34	4.2	0.741474	0.172921	0.623249	2.25164	1.8472
Gyimes et al. (2004)	Athlete	1	2	22.3	175.6	70.15	4.67	0.865875	0.192662	0.669317	2.24452	1.84603
Hosseini et al. (2011)	Control	8	2	21	176	71	4.0725	0.749966	0.166501	0.609861	2.24551	1.85126
Hosseini et al. (2011)	Athlete	2	2	22	172	71	3.8763	0.764682	0.15848	0.588417	2.23553	1.85126
Hosseini et al. (2011)	Athlete	6	2	21	179	67	4.1838	0.732456	0.178655	0.621571	2.25285	1.82607
Johnson et al. (2019)	Athlete	3	2	25	183	96	4.87905	0.799501	0.159086	0.688335	2.26245	1.98227
Johnson et al. (2019)	Athlete	3	2	27	183	103	5.529	0.906005	0.171009	0.742647	2.26245	2.01284
Lalande y Baldi (2007)	Control	8	2	26	179	80	8.568	1.5	0.320304	0.932879	2.25285	1.90309
Lalande y Baldi (2007)	Athlete	1	2	25	171	83	9.196	1.84604	0.334419	0.963599	2.233	1.91908
Matelot et al. (2016)	Control	8	2	59	173	78.6	5.72	1.10898	0.216685	0.757396	2.23805	1.89542
Matelot et al. (2016)	Athlete	6	2	62	172	71.2	4.44	0.875883	0.181144	0.647383	2.23553	1.85248
Matelot et al. (2016)	Athlete	6	2	63	172	71.2	4.58	0.903501	0.186855	0.660865	2.23553	1.85248
Molmen et al. (2012)	Control	8	2	71.7	NA	76.5	5.21	NA	0.201415	0.716838	NA	1.88366
Molmen et al. (2012)	Athlete	6	2	74.3	NA	74.5	5.4	NA	0.212949	0.732394	NA	1.87216
Nishimura et al (1980)	Control	8	2	25.2	NA	NA	5.81	NA	NA	0.764176	NA	NA
Nishimura et al (1980)	Control	8	2	46.9	NA	NA	5.59	NA	NA	0.747412	NA	NA
Nishimura et al (1980)	Control	8	2	35	NA	NA	5.54	NA	NA	0.74351	NA	NA
Nishimura et al (1980)	Athlete	7	2	24.5	NA	NA	6.94	NA	NA	0.841359	NA	NA
Nishimura et al (1980)	Athlete	7	2	34.9	NA	NA	6.91	NA	NA	0.839478	NA	NA
Nishimura et al (1980)	Athlete	7	2	45.6	NA	NA	6.02	NA	NA	0.779596	NA	NA
Sagiv et al. (2007)	Control	8	2	60.1	173	72.1	4.64	0.899593	0.187528	0.666518	2.23805	1.85793
Sagiv et al. (2007)	Athlete	6	2	59.3	175	71.4	4.69	0.878537	0.190941	0.671173	2.24304	1.8537
Scharhag et al. (2002)	Control	8	2	26	178	71	4.9	0.872346	0.200333	0.690196	2.25042	1.85126
Scharhag et al. (2002)	Athlete	6	2	27	178	70	5.2	0.925755	0.214872	0.716003	2.25042	1.8451
Shave et al. (2019)	Control	8	2	27	176	75	4.819	0.887437	0.189087	0.682957	2.24551	1.87506
Shave et al. (2019)	Athlete	6	2	33	164	62	4.012	0.912711	0.18158	0.603361	2.21484	1.79239
Shave et al. (2019)	Athlete	2	2	19	185	102	6.732	1.06782	0.209746	0.828144	2.26717	2.0086
Shave et al. (2019)	Athlete	6	2	20	179	67	5.88	1.02941	0.251085	0.769377	2.25285	1.82607
Silva Vidaletti et al. (2018)	Athlete	6	2	29	175	71.7	6.695	1.25412	0.271713	0.825751	2.24304	1.85552
Silva Vidaletti et al. (2018)	Athlete	1	2	30	176	99.2	8.56	1.57636	0.272327	0.932474	2.24551	1.99651
Sorimachi et al. (2019)	Control	8	1	74	151	50	2.79	0.812692	0.14838	0.445604	2.17898	1.69897
Sorimachi et al. (2019)	Control	8	1	74	151	49	2.83	0.824344	0.152806	0.451786	2.17898	1.6902
Sorimachi et al. (2019)	Control	8	2	72	164	61	3.57	0.812158	0.163558	0.552668	2.21484	1.78533
Sorimachi et al. (2019)	Control	8	2	74	163	59	3.55	0.822528	0.166759	0.550228	2.21219	1.77085
Sotiriou et al. (2019)	Control	8	2	30	179	80.4	5.69872	0.997673	0.212244	0.755778	2.25285	1.90526
Sotiriou et al. (2019)	Athlete	1	2	26.4	178	91.5	5.70906	1.01638	0.192974	0.756565	2.25042	1.96142
Sotiriou et al. (2019)	Athlete	1	2	25.8	182	85.3	5.863	0.976621	0.208885	0.76812	2.26007	1.93095
Sotiriou et al. (2019)	Athlete	6	2	30.9	179	71.9	5.35937	0.938263	0.217054	0.729114	2.25285	1.85673
Sotiriou et al. (2019)	Athlete	6	2	28.7	181	75.7	5.57095	0.943404	0.217074	0.74593	2.25768	1.8791
Spence et al. (2011)	Control	8	2	28.4	179	78	5.1	0.892855	0.194312	0.70757	2.25285	1.8921
Spence et al. (2011)	Control	8	2	26.6	181	81.7	5.7	0.965257	0.209753	0.755875	2.25768	1.91222
Spence et al. (2011)	Athlete	6	2	28.4	179	78.3	4.8	0.840334	0.182356	0.681241	2.25285	1.89376
Spence et al. (2011)	Athlete	1	2	26.6	181	83.3	5.9	0.999125	0.213978	0.770852	2.25768	1.92064
Steding et al. (2010)	Control	8	1	36	169	66	6.2	1.28922	0.267753	0.792392	2.22789	1.81954
Steding et al. (2010)	Control	8	2	34	181	81	7.3	1.23621	0.27037	0.863323	2.25768	1.90848
Steding et al. (2010)	Athlete	6	1	23	170	64	6	1.22579	0.265165	0.778151	2.23045	1.80618
Steding et al. (2010)	Athlete	4	1	21	172	68	6.4	1.26253	0.27027	0.80618	2.23553	1.83251
Steding et al. (2010)	Athlete	4	2	25	186	87	7.8	1.21743	0.273814	0.892095	2.26951	1.93952
Steding et al. (2010)	Athlete	7	1	31	170	62	6.7	1.3688	0.303236	0.826075	2.23045	1.79239
Steding et al. (2010)	Athlete	7	2	35	184	81	8.2	1.32195	0.303704	0.913814	2.26482	1.90848
Steding et al. (2010)	Athlete	6	2	24	183	79	8.3	1.36007	0.313226	0.919078	2.26245	1.89763
Szauder et al. (2015)	Control	8	2	27	180	82	6.512	1.1212	0.238976	0.813714	2.25527	1.91381
Szauder et al. (2015)	Athlete	6	2	27	182	77	6.048	1.00744	0.232672	0.781612	2.26007	1.88649
Szauder et al. (2015)	Athlete	2	2	27	179	90	7.632	1.33613	0.26119	0.882638	2.25285	1.95424
Tumuklu et al. (2008)	Control	8	2	26.5	174.8	69.5	5.18	0.973651	0.215199	0.71433	2.24254	1.84198
Tumuklu et al. (2008)	Athlete	4	2	25.2	180.4	72.1	5.56	0.950953	0.22471	0.745075	2.25624	1.85793
Uberoi et al., (2013)	Athlete	3	2	19.2	185	89	4.489	0.71204	0.15492	0.65215	2.26717	1.94939
Uberoi et al., (2013)	Athlete	2	2	19.9	194	123	6.11	0.840719	0.165429	0.786041	2.2878	2.0899
Uberoi et al., (2013)	Athlete	3	2	19.2	186	99	5.494	0.857505	0.17505	0.739889	2.26951	1.99564
van Grootel et al (2017)	Control	8	1	45	169	67	4.5504	0.946204	0.194309	0.65805	2.22789	1.82607
van Grootel et al (2017)	Control	8	2	44	181	82	5.5062	0.932438	0.202065	0.740852	2.25768	1.91381
Vasconcellos et al. (2018)	Control	8	1	55.2	165	75.2	3.59	0.801983	0.140582	0.555094	2.21748	1.87622
Vasconcellos et al. (2018)	Control	8	2	55.1	177.71	85.9	4.06	0.726337	0.14389	0.608526	2.24971	1.93399
