# Supplementary material for: The aorta in humans and African great apes, and cardiac output and metabolic levels in human evolution
Source: Sci Rep. 2023 Apr 26;13:6841. doi: 10.1038/s41598-023-33675-1 (PMC10133235; doi:10.1038/s41598-023-33675-1)
Supplement: Supplementary file 6 — Supplementary Table 4. [file 41598_2023_33675_MOESM6_ESM.xlsx]

## Sheet: HR
reference	figura	age_group	altitude_original	altitude_rounded	group	sample	sample2	age	HR	percentile	height	weight	HR_height0879	HR_height1	HR_weight025
Abergel et al. (2004)	NA	NA	NA	NA	2	NA	Control	26.3	70.7	NA	179	71	117.944	126.553	205.227
Abergel et al. (2004)	NA	NA	NA	NA	2	NA	Athlete	28.4	51.8	NA	173	71	83.8634	89.614	150.364
Adler et al. (2008)	NA	NA	NA	NA	2	NA	Control	30.4	69	NA	177	78	113.977	122.13	205.056
Adler et al. (2008)	NA	NA	NA	NA	2	NA	Athlete	31.2	60	NA	173	94	97.139	103.8	186.824
Agrebi et al. (2015)	NA	NA	NA	NA	2	NA	Athlete	24.4	62.5	NA	177.8	79	103.65	111.125	186.332
Agrebi et al. (2015)	NA	NA	NA	NA	2	NA	Athlete	24.46	62.5	NA	181.6	79	105.595	113.5	186.332
Akova et al. (2005)	NA	NA	NA	NA	2	NA	Control	24	78	NA	179	69	130.123	139.62	224.805
Akova et al. (2005)	NA	NA	NA	NA	2	NA	Control	24	78	NA	174	69	126.922	135.72	224.805
Akova et al. (2005)	NA	NA	NA	NA	2	NA	Athlete	22	62	NA	180.4	96	104.141	111.848	194.07
Akova et al. (2005)	NA	NA	NA	NA	2	NA	Athlete	22	62	NA	180.5	96	104.192	111.91	194.07
Akova et al. (2005)	NA	NA	NA	NA	2	NA	Athlete	24	62	NA	189	74	108.493	117.18	181.844
Akova et al. (2005)	NA	NA	NA	NA	2	NA	Athlete	24	62	NA	177	74	102.414	109.74	181.844
Baggish et al. (2008)	NA	NA	NA	NA	2	NA	Athlete	19.1	64.8	NA	177	98	107.039	114.696	203.883
Baggish et al. (2008)	NA	NA	NA	NA	2	NA	Athlete	19.2	60	NA	180	82	100.586	108	180.553
Baggish et al. (2008)	NA	NA	NA	NA	2	NA	Athlete	19.6	59	NA	182	68	99.8745	107.38	169.426
Baggish et al. (2010)	NA	NA	NA	NA	2	NA	Control	21	72	NA	181.2	78	121.41	130.464	213.972
Baggish et al. (2010)	NA	NA	NA	NA	2	NA	Athlete	20	60	NA	NA	82	NA	NA	180.553
Baggish et al. (2010)	NA	NA	NA	NA	2	NA	Athlete	25	56	NA	178	98	92.9624	99.68	176.195
Baldi et al. (2003)	NA	NA	NA	NA	2	NA	Control	65.7	63	NA	181.2	77.5	106.234	114.156	186.924
Baldi et al. (2003)	NA	NA	NA	NA	2	NA	Athlete	65.2	56	NA	NA	70.1	NA	NA	162.038
Berge et al. (2013)	NA	NA	NA	NA	2	NA	Control	26.2	62.2	NA	198	77.8	113.386	123.156	184.729
Berge et al. (2013)	NA	NA	NA	NA	2	NA	Athlete	25.3	55	NA	179	79.3	91.753	98.45	164.127
Bhambhani et al. (2017)	NA	NA	NA	NA	2	NA	Control	38.7	79.3	NA	178	55.8	131.641	141.154	216.736
Bhambhani et al. (2017)	NA	NA	NA	NA	2	NA	Control	38.6	73.6	NA	198	64.5	134.167	145.728	208.578
Bohm et al. (2016)	NA	NA	NA	NA	2	NA	Control	46	65	NA	178	80	107.903	115.7	194.395
Bohm et al. (2016)	NA	NA	NA	NA	2	NA	Athlete	47	48	NA	171	75	76.921	82.08	141.256
Bouvier et al. (2001)	NA	NA	NA	NA	2	NA	Control	74.9	69	NA	176	78.4	113.411	121.44	205.319
Bouvier et al. (2001)	NA	NA	NA	NA	2	NA	Athlete	72.8	58	NA	177	72.5	95.8068	102.66	169.244
Carrick-Ranson et al. (2012)	NA	NA	NA	NA	2	NA	Control	66	69	NA	176	87	113.411	121.44	210.731
Carrick-Ranson et al. (2012)	NA	NA	NA	NA	2	NA	Athlete	66	62	NA	182	75	104.953	112.84	182.456
Cavarretta et al. (2018)	NA	NA	NA	NA	2	NA	Athlete	17.5	59.3	NA	170	69.6	94.5408	100.81	171.28
Chevalier et al. (2013)	NA	NA	NA	NA	2	NA	Athlete	25.8	61.1	NA	171.7	113	98.2662	104.909	199.21
Chevalier et al. (2013)	NA	NA	NA	NA	2	NA	Athlete	24.1	59.9	NA	176.3	87.1	98.6013	105.604	182.992
Chevalier et al. (2013)	NA	NA	NA	NA	2	NA	Athlete	25.6	55.4	NA	160	109	83.7397	88.64	179.006
Child et al. (1984)	NA	NA	NA	NA	2	NA	Control	56.3	62.2	NA	172	NA	100.189	106.984	NA
Child et al. (1984)	NA	NA	NA	NA	2	NA	Athlete	46.5	64.5	NA	172	NA	103.894	110.94	NA
Child et al. (1984)	NA	NA	NA	NA	2	NA	Athlete	53.7	49	NA	179.3	NA	81.864	87.857	NA
Cottini et al. (1996)	NA	NA	NA	NA	2	NA	Control	61	73	NA	197	NA	132.483	143.81	NA
Cottini et al. (1996)	NA	NA	NA	NA	2	NA	Athlete	60	58	NA	172	NA	93.4238	99.76	NA
Currie et al. (2018)	NA	NA	NA	NA	2	NA	Athlete	22	58	NA	175	74	94.8546	101.5	170.112
Currie et al. (2018)	NA	NA	NA	NA	2	NA	Athlete	23	50	NA	173	71.3	80.9492	86.5	145.292
Cuspidi et al. (2019)	NA	NA	NA	NA	2	NA	Control	59.3	71	NA	186	82	122.507	132.06	213.654
Cuspidi et al. (2019)	NA	NA	NA	NA	2	NA	Control	63.9	72	NA	177	68.5	118.933	127.44	207.136
Daimon et al. (2008)	NA	NA	NA	NA	2	NA	Control	25	62	NA	175	NA	101.396	108.5	NA
Daimon et al. (2008)	NA	NA	NA	NA	2	NA	Control	25	63	NA	183	NA	107.161	115.29	NA
Daimon et al. (2008)	NA	NA	NA	NA	2	NA	Control	35	63	NA	181.3	NA	106.285	114.219	NA
Daimon et al. (2008)	NA	NA	NA	NA	2	NA	Control	35	66	NA	176	NA	108.48	116.16	NA
Daimon et al. (2008)	NA	NA	NA	NA	2	NA	Control	45	65	NA	179	NA	108.435	116.35	NA
Daimon et al. (2008)	NA	NA	NA	NA	2	NA	Control	45	67	NA	176	NA	110.124	117.92	NA
Daimon et al. (2008)	NA	NA	NA	NA	2	NA	Control	55	63	NA	166.5	NA	98.6197	104.895	NA
Daimon et al. (2008)	NA	NA	NA	NA	2	NA	Control	55	64	NA	181	NA	107.815	115.84	NA
Daimon et al. (2008)	NA	NA	NA	NA	2	NA	Control	65	63	NA	154	NA	92.0813	97.02	NA
Daimon et al. (2008)	NA	NA	NA	NA	2	NA	Control	65	64	NA	182	NA	108.338	116.48	NA
Daimon et al. (2008)	NA	NA	NA	NA	2	NA	Control	75	62	NA	176	NA	101.905	109.12	NA
Daimon et al. (2008)	NA	NA	NA	NA	2	NA	Control	75	66	NA	175	NA	107.938	115.5	NA
D'Andrea et al. (2007)	NA	NA	NA	NA	2	NA	Control	47.4	72.9	NA	177.9	NA	120.957	129.689	NA
D'Andrea et al. (2007)	NA	NA	NA	NA	2	NA	Control	47.4	73	NA	194.3	NA	130.885	141.839	NA
D'Andrea et al. (2007)	NA	NA	NA	NA	2	NA	Athlete	47.8	69.9	NA	177	NA	115.464	123.723	NA
D'Andrea et al. (2007)	NA	NA	NA	NA	2	NA	Athlete	48.2	50	NA	175	NA	81.7712	87.5	NA
D'Andrea et al. (2007)	NA	NA	NA	NA	2	NA	Athlete	48.2	50.1	NA	177	NA	82.7573	88.677	NA
Di Bello et al. (1993)	NA	NA	NA	NA	2	NA	Control	69.7	83.4	NA	181.9	64.8	141.11	151.705	236.625
Di Bello et al. (1993)	NA	NA	NA	NA	2	NA	Athlete	65.7	68.2	NA	NA	69.2	NA	NA	196.703
Doronina et al. (2018)	NA	NA	NA	NA	2	NA	Control	23	82	NA	182.3	56.6	139.01	149.486	224.915
Doronina et al. (2018)	NA	NA	NA	NA	2	NA	Athlete	24	69	NA	NA	65.7	NA	NA	196.445
Doronina et al. (2018)	NA	NA	NA	NA	2	NA	Athlete	24	63	NA	NA	57	NA	NA	173.105
Dzudie et al. (2007)	NA	NA	NA	NA	2	NA	Control	25.43	70	NA	NA	77.9	NA	NA	207.961
Dzudie et al. (2007)	NA	NA	NA	NA	2	NA	Athlete	25.1	59	NA	NA	77.8	NA	NA	175.225
Edenfield et al (2019)	NA	NA	NA	NA	2	NA	Athlete	18.7	71.1	NA	NA	122.7	NA	NA	236.636
Edenfield et al (2019)	NA	NA	NA	NA	2	NA	Athlete	18.9	67.5	NA	NA	90.6	NA	NA	208.25
Engel et al. (2016)	NA	NA	NA	NA	2	NA	Athlete	26.3	57	NA	NA	105.5	NA	NA	182.679
Engel et al. (2016)	NA	NA	NA	NA	2	NA	Athlete	25.7	56	NA	NA	100	NA	NA	177.088
Fisman et al. (1997)	NA	NA	NA	NA	2	NA	Control	24	65	NA	NA	76	NA	NA	191.918
Fisman et al. (1997)	NA	NA	NA	NA	2	NA	Athlete	23	52	NA	NA	80	NA	NA	155.516
Fisman et al. (1997)	NA	NA	NA	NA	2	NA	Athlete	25	48	NA	NA	77	NA	NA	142.188
Fisman et al. (2002)	NA	NA	NA	NA	2	NA	Control	30	66	NA	NA	78	NA	NA	196.141
Fisman et al. (2002)	NA	NA	NA	NA	2	NA	Athlete	29	50	NA	174	80	81.3603	87	149.535
Fisman et al. (2002)	NA	NA	NA	NA	2	NA	Athlete	29	46	NA	175	77	75.2295	80.5	136.264
Fleg et al. (1995)	NA	NA	NA	NA	2	NA	Control	63	72	NA	169	79.7	114.194	121.68	215.128
Fleg et al. (1995)	NA	NA	NA	NA	2	NA	Athlete	65	56	NA	173	70.7	90.6631	96.88	162.384
Fukuda et al. (2012)	NA	NA	NA	NA	2	NA	Control	44.5	67	NA	NA	67	NA	NA	191.687
Fukuda et al. (2012)	NA	NA	NA	NA	2	NA	Control	54.5	65	NA	NA	69	NA	NA	187.338
Fukuda et al. (2012)	NA	NA	NA	NA	2	NA	Control	34.5	65	NA	NA	67	NA	NA	185.965
Fukuda et al. (2012)	NA	NA	NA	NA	2	NA	Control	24.5	65	NA	155	65	95.5465	100.75	184.562
Fukuda et al. (2012)	NA	NA	NA	NA	2	NA	Control	34.5	69	NA	NA	50	NA	NA	183.481
Fukuda et al. (2012)	NA	NA	NA	NA	2	NA	Control	64.5	65	NA	186	62	112.154	120.9	182.394
Fukuda et al. (2012)	NA	NA	NA	NA	2	NA	Control	44.5	67	NA	158	52	100.16	105.86	179.918
Fukuda et al. (2012)	NA	NA	NA	NA	2	NA	Control	64.5	67	NA	NA	50	NA	NA	178.163
Fukuda et al. (2012)	NA	NA	NA	NA	2	NA	Control	24.5	66	NA	180	50	110.644	118.8	175.504
Fukuda et al. (2012)	NA	NA	NA	NA	2	NA	Control	54.5	66	NA	172	49	106.31	113.52	174.62
Galanti et al. (2016)	NA	NA	NA	NA	2	NA	Control	26.9	78.8	NA	NA	80.3	NA	NA	235.888
Galanti et al. (2016)	NA	NA	NA	NA	2	NA	Athlete	23.7	66.9	NA	177.9	86.9	111.002	119.015	204.259
Galanti et al. (2016)	NA	NA	NA	NA	2	NA	Athlete	24.7	61.1	NA	173	75.5	98.9199	105.703	180.106
Galetta et al. (2003)	NA	NA	NA	NA	2	NA	Control	66.9	68	NA	NA	77.3	NA	NA	201.629
Galetta et al. (2003)	NA	NA	NA	NA	2	NA	Athlete	67.6	54	NA	177.9	74.8	89.598	96.066	158.807
Galetta et al. (2004)	NA	NA	NA	NA	2	NA	Control	68.3	68	NA	NA	76.8	NA	NA	201.303
Galetta et al. (2004)	NA	NA	NA	NA	2	NA	Athlete	69.4	54	NA	164.5	75.9	83.638	88.83	159.387
Gates et al (2003)	NA	NA	NA	NA	2	NA	Control	65	59	NA	NA	85	NA	NA	179.146
Gates et al (2003)	NA	NA	NA	NA	2	NA	Athlete	68	48	NA	164.5	74	74.3449	78.96	140.783
Gates et al. (2003)	NA	NA	NA	NA	2	NA	Control	51	60	NA	NA	85	NA	NA	182.182
Gates et al. (2003)	NA	NA	NA	NA	2	NA	Athlete	50	47	NA	176	73	77.2509	82.72	137.382
George et al. (1999)	NA	NA	NA	NA	2	NA	Control	23	69	NA	NA	74.8	NA	NA	202.92
George et al. (1999)	NA	NA	NA	NA	2	NA	Control	21	68	NA	NA	64	NA	NA	192.333
George et al. (1999)	NA	NA	NA	NA	2	NA	Athlete	22	58	NA	171	78.4	92.9462	99.18	172.587
George et al. (1999)	NA	NA	NA	NA	2	NA	Athlete	21	57	NA	175	62.3	93.2192	99.75	160.139
Giada et al. (1998)	NA	NA	NA	NA	2	NA	Control	58	69	NA	NA	NA	NA	NA	NA
Giada et al. (1998)	NA	NA	NA	NA	2	NA	Athlete	55	55	NA	173	NA	89.0441	95.15	NA
Grace et al. (2017)	NA	NA	NA	NA	2	NA	Control	62.7	65	NA	NA	89.9	NA	NA	200.149
Grace et al. (2017)	NA	NA	NA	NA	2	NA	Athlete	61.1	59	NA	179	79.5	98.426	105.61	176.175
Grossman et al. (2013)	NA	NA	NA	NA	2	NA	Control	18.2	73.9	NA	NA	67.5	NA	NA	211.822
Grossman et al. (2013)	NA	NA	NA	NA	2	NA	Control	18.5	72	NA	NA	68.5	NA	NA	207.136
Gyimes et al. (2004)	NA	NA	NA	NA	2	NA	Control	25.6	64.3	NA	NA	73.2	NA	NA	188.078
Gyimes et al. (2004)	NA	NA	NA	NA	2	NA	Athlete	22.3	57.6	NA	185	70.15	98.916	106.56	166.698
Gyimes et al. (2004)	NA	NA	NA	NA	2	NA	Athlete	23.9	52.1	NA	178	70.34	86.4882	92.738	150.882
Hasdemir et al. (2011)	NA	NA	NA	NA	2	NA	Control	58	75.66	NA	NA	81.48	NA	NA	227.316
Hasdemir et al. (2011)	NA	NA	NA	NA	2	NA	Athlete	56.4	75.96	NA	178	78.08	126.097	135.209	225.798
Hasdemir et al. (2011)	NA	NA	NA	NA	2	NA	Control	21.8	75.66	NA	NA	72.48	NA	NA	220.76
Hasdemir et al. (2011)	NA	NA	NA	NA	2	NA	Athlete	22.5	62.04	NA	184	71.09	106.034	114.154	180.146
Heron and Cupples (2014)	NA	NA	NA	NA	2	NA	Athlete	25	61.2	NA	176	77.6	100.591	107.712	181.642
Hosseini et al. (2011)	NA	NA	NA	NA	2	NA	Control	21	75	NA	176.2	71	123.396	132.15	217.709
Hosseini et al. (2011)	NA	NA	NA	NA	2	NA	Athlete	22	59	NA	180	71	98.9092	106.2	171.264
Hosseini et al. (2011)	NA	NA	NA	NA	2	NA	Athlete	21	57	NA	191	67	100.671	108.87	163.077
Johnson et al. (2019)	NA	NA	NA	NA	2	NA	Athlete	27	57	NA	177	103	94.155	100.89	181.587
Johnson et al. (2019)	NA	NA	NA	NA	2	NA	Athlete	25	55	NA	176	96	90.4	96.8	172.159
Jungblut et al. (2000)	NA	NA	NA	NA	2	NA	Control	69	69	NA	168.8	79	109.322	116.472	205.71
Jungblut et al. (2000)	NA	NA	NA	NA	2	NA	Athlete	69	57	NA	180	66	95.5563	102.6	162.465
Kay et al. (2019)	NA	NA	NA	NA	2	NA	Athlete	45	61.4	NA	169	96.8	97.3825	103.766	192.592
Kervio et al. (2012)	NA	NA	NA	NA	2	NA	Athlete	23.6	63.6	NA	169	76.6	100.872	107.484	188.154
Kervio et al. (2012)	NA	NA	NA	NA	2	NA	Athlete	24.3	60.3	NA	168	76.9	95.1402	101.304	178.566
Kervio et al. (2012)	NA	NA	NA	NA	2	NA	Athlete	24.4	55.2	NA	178	72.2	91.6343	98.256	160.906
Kim et al. (2015)	NA	NA	NA	NA	2	NA	Athlete	18.4	63	NA	153	108	91.5555	96.39	203.094
Kim et al. (2015)	NA	NA	NA	NA	2	NA	Control	19.1	65	NA	163	75	99.868	105.95	191.284
Kneffel et al. (2007)	NA	NA	NA	NA	2	NA	Control	23.9	73.7	NA	175	74	120.531	128.975	216.16
Kneffel et al. (2007)	NA	NA	NA	NA	2	NA	Athlete	23	63.9	NA	186	80.9	110.256	118.854	191.641
Kneffel et al. (2007)	NA	NA	NA	NA	2	NA	Athlete	24	55.7	NA	175	77.6	91.0931	97.475	165.318
Kneffel et al. (2007)	NA	NA	NA	NA	2	NA	Athlete	24.1	55.3	NA	178	72	91.8003	98.434	161.086
Kozakova et al. (2000)	NA	NA	NA	NA	2	NA	Control	46.5	82	NA	166	NA	128.023	136.12	NA
Kozakova et al. (2000)	NA	NA	NA	NA	2	NA	Athlete	53.1	72	NA	184	NA	123.057	132.48	NA
Lalande y Baldi (2007)	NA	NA	NA	NA	2	NA	Athlete	25	76	NA	184	83	129.894	139.84	229.395
Lalande y Baldi (2007)	NA	NA	NA	NA	2	NA	Control	26	68	NA	177.9	80	112.827	120.972	203.367
Lee et al. (2012)	NA	NA	NA	NA	2	NA	Control	54.8	60	NA	177.7	81.7	99.455	106.62	180.388
Lee et al. (2012)	NA	NA	NA	NA	2	NA	Athlete	53.8	57	NA	172	75.1	91.813	98.04	167.797
Leung et al. (2009)	NA	NA	NA	NA	2	NA	Control	35.7	69.8	NA	183.8	65.3	119.183	128.292	198.419
Leung et al. (2009)	NA	NA	NA	NA	2	NA	Control	44.2	70	NA	191.7	55.4	124.029	134.19	190.975
MacFarlane et al. (1991)	NA	NA	NA	NA	2	NA	Control	24.2	69.3	NA	198.9	76.6	126.833	137.838	205.017
MacFarlane et al. (1991)	NA	NA	NA	NA	2	NA	Athlete	24.3	68.5	NA	191.6	78.7	121.315	131.246	204.025
MacFarlane et al. (1991)	NA	NA	NA	NA	2	NA	Athlete	24.5	53.1	NA	183.8	65.2	90.668	97.5978	150.889
Matelot et al. (2016)	NA	NA	NA	NA	2	NA	Control	59	70	NA	205	78.6	131.562	143.5	208.427
Matelot et al. (2016)	NA	NA	NA	NA	2	NA	Athlete	63	58	NA	173	71.2	93.9011	100.34	168.48
Matelot et al. (2016)	NA	NA	NA	NA	2	NA	Athlete	62	57	NA	175	71.2	93.2192	99.75	165.575
Maufrais et al. (2014)	NA	NA	NA	NA	2	NA	Athlete	56	65	NA	NA	80.9	NA	NA	194.94
Maufrais et al. (2014)	NA	NA	NA	NA	2	NA	Control	54	56	NA	181	73.7	94.3382	101.36	164.08
Maufrais et al. (2017)	NA	NA	NA	NA	2	NA	Control	58	65	NA	178	75.5	107.903	115.7	191.602
Maufrais et al. (2017)	NA	NA	NA	NA	2	NA	Athlete	61	53	NA	NA	73.3	NA	NA	155.079
Miki et al. (1994)	NA	NA	NA	NA	2	NA	Control	49	61	NA	179	NA	101.762	109.19	NA
Miki et al. (1994)	NA	NA	NA	NA	2	NA	Athlete	49.4	51	NA	NA	NA	NA	NA	NA
Molmen et al. (2012)	NA	NA	NA	NA	2	NA	Control	71.7	66	NA	181	76.5	111.184	119.46	195.191
Molmen et al. (2012)	NA	NA	NA	NA	2	NA	Athlete	74.3	53	NA	173	74.5	85.8061	91.69	155.709
Nishimura et al (1980)	NA	NA	NA	NA	2	NA	Control	25.2	66.1	NA	176	NA	108.644	116.336	NA
Nishimura et al (1980)	NA	NA	NA	NA	2	NA	Control	35	64.5	NA	180	NA	108.13	116.1	NA
Nishimura et al (1980)	NA	NA	NA	NA	2	NA	Control	46.9	60.2	NA	179	NA	100.428	107.758	NA
Nishimura et al (1980)	NA	NA	NA	NA	2	NA	Athlete	24.5	59.4	NA	180	NA	99.5797	106.92	NA
Nishimura et al (1980)	NA	NA	NA	NA	2	NA	Athlete	34.9	54.9	NA	177	NA	90.6861	97.173	NA
Nishimura et al (1980)	NA	NA	NA	NA	2	NA	Athlete	45.6	54.3	NA	174	NA	88.3573	94.482	NA
Northcote et al. (1990)	NA	NA	NA	NA	2	NA	Control	56	72	NA	177	74	118.933	127.44	211.174
Northcote et al. (1990)	NA	NA	NA	NA	2	NA	Athlete	56	51	NA	178	64	84.6622	90.78	144.25
Nottin et al. (2004)	NA	NA	NA	NA	2	NA	Control	55.9	73	NA	171	80.4	116.984	124.83	218.593
Nottin et al. (2004)	NA	NA	NA	NA	2	NA	Athlete	58.6	63	NA	178	73	104.583	112.14	184.15
Nwabuo et al. (2017)	NA	NA	NA	NA	2	NA	Control	51	65.6	NA	170	92.7	104.585	111.52	203.551
Nwabuo et al. (2017)	NA	NA	NA	NA	2	NA	Control	51	67.2	NA	165	82.8	104.361	110.88	202.711
Nwabuo et al. (2017)	NA	NA	NA	NA	2	NA	Control	31	69.8	NA	157	70.35	103.765	109.586	202.149
Nwabuo et al. (2017)	NA	NA	NA	NA	2	NA	Control	30	65.1	NA	171	81.9	104.324	111.321	195.84
Olsen et al. (2015)	NA	NA	NA	NA	2	NA	Control	66.3	63	NA	153	75.1	91.5555	96.39	185.46
Olsen et al. (2015)	NA	NA	NA	NA	2	NA	Athlete	65	54	NA	178	71.1	89.6423	96.12	156.805
Otsuki et al. (2007)	NA	NA	NA	NA	2	NA	Athlete	21.6	62	NA	174	92.5	100.887	107.88	192.277
Otsuki et al. (2007)	NA	NA	NA	NA	2	NA	Control	20.1	61	NA	158	66.2	91.1905	96.38	173.998
Otsuki et al. (2007)	NA	NA	NA	NA	2	NA	Athlete	20.4	53	NA	176	60.5	87.1127	93.28	147.814
Oxborough et al (2016)	NA	NA	NA	NA	2	NA	Athlete	27	74	NA	181	81	124.661	133.94	222
Oxborough et al (2016)	NA	NA	NA	NA	2	NA	Control	28	62	NA	153	83	90.1022	94.86	187.138
Oxborough et al (2016)	NA	NA	NA	NA	2	NA	Athlete	25	60	NA	173	79	97.139	103.8	178.878
Oxborough et al (2016)	NA	NA	NA	NA	2	NA	Athlete	26	50	NA	161	70	75.9924	80.5	144.625
Pambo et al. (2019)	NA	NA	NA	NA	2	NA	Athlete	21.16	58.68	NA	179	70.42	97.8922	105.037	169.986
Pavlik et al. (2005)	NA	NA	NA	NA	2	NA	Control	24	72.8	NA	171	79	116.663	124.488	217.039
Pavlik et al. (2005)	NA	NA	NA	NA	2	NA	Athlete	22	66	NA	185	83	113.341	122.1	199.211
Pavlik et al. (2005)	NA	NA	NA	NA	2	NA	Athlete	24	59.3	NA	176	73	97.4676	104.368	173.335
Pavlik et al. (2005)	NA	NA	NA	NA	2	NA	Athlete	23	55.1	NA	164	91	85.1137	90.364	170.181
Pelliccia et al. (2010)	NA	NA	NA	NA	2	NA	Athlete	24	60	NA	163	64.13	92.1858	97.8	169.792
Pelliccia et al. (2010)	NA	NA	NA	NA	2	NA	Athlete	26	57	NA	164	78.49	88.0486	93.48	169.66
Pelliccia et al. (2010)	NA	NA	NA	NA	2	NA	Athlete	23	54	NA	176	60.12	88.7563	95.04	150.366
Pelliccia et al. (2010)	NA	NA	NA	NA	2	NA	Athlete	25	51	NA	175	75.27	83.4066	89.25	150.219
Prajapati et al. (2012)	NA	NA	NA	NA	2	NA	Control	27.9	75.3	NA	157	62.77	111.941	118.221	211.95
Prajapati et al. (2013)	NA	NA	NA	NA	2	NA	Control	28.7	80	NA	180	54.62	134.114	144	217.484
Prakken et al. (2011)	NA	NA	NA	NA	2	NA	Control	28	68	NA	174.9	62	111.153	118.932	190.813
Prakken et al. (2011)	NA	NA	NA	NA	2	NA	Control	28	64	NA	178.1	79	106.295	113.984	190.804
Prakken et al. (2011)	NA	NA	NA	NA	2	NA	Athlete	28	58	NA	181	77	97.7074	104.98	171.811
Prakken et al. (2011)	NA	NA	NA	NA	2	NA	Athlete	27	57	NA	179	77	95.0895	102.03	168.849
Prakken et al. (2011)	NA	NA	NA	NA	2	NA	Athlete	26	57	NA	151	65	81.8833	86.07	161.846
Prakken et al. (2011)	NA	NA	NA	NA	2	NA	Athlete	26	55	NA	151	69	79.0102	83.05	158.517
Reifsteck et al. (2019)	NA	NA	NA	NA	2	NA	Athlete	18.2	59.9	NA	178	122.4	99.4365	106.622	199.238
Reifsteck et al. (2019)	NA	NA	NA	NA	2	NA	Athlete	18.4	59.8	NA	182	90.7	101.229	108.836	184.545
Sagiv et al. (2007)	NA	NA	NA	NA	2	NA	Control	60.1	81	NA	177	72.1	133.799	143.37	236.031
Sagiv et al. (2007)	NA	NA	NA	NA	2	NA	Athlete	59.3	69	NA	179	71.4	115.108	123.51	200.574
Santoro et al. (2014)	NA	NA	NA	NA	2	NA	Control	24.5	73.3	NA	177	NA	121.08	129.741	NA
Santoro et al. (2014)	NA	NA	NA	NA	2	NA	Athlete	24	56.3	NA	179	NA	93.9218	100.777	NA
Santoro et al. (2014)	NA	NA	NA	NA	2	NA	Athlete	24.6	74.5	NA	179	NA	124.284	133.355	NA
Santos Moro et al. (2013)	NA	NA	NA	NA	2	NA	Control	30	68.4	NA	175	77.1	111.863	119.7	202.684
Santos Moro et al. (2013)	NA	NA	NA	NA	2	NA	Athlete	22	56.5	NA	170	75.8	90.0768	96.05	166.712
Santos Moro et al. (2013)	NA	NA	NA	NA	2	NA	Athlete	26	55.5	NA	181	67.7	93.4959	100.455	159.199
Santos Moro et al. (2013)	NA	NA	NA	NA	2	NA	Athlete	43	55.3	NA	181	65.4	93.159	100.093	157.26
Scharhag et al. (2002)	NA	NA	NA	NA	2	NA	Control	26	66	NA	176	71	108.48	116.16	191.584
Scharhag et al. (2002)	NA	NA	NA	NA	2	NA	Athlete	27	53	NA	184	70	90.5838	97.52	153.303
Schmidt et al. (2015)	NA	NA	NA	NA	2	NA	Control	68.2	61	NA	174	84.1	99.2596	106.14	184.726
Schmidt et al. (2015)	NA	NA	NA	NA	2	NA	Athlete	68.1	55	NA	186	78.1	94.8996	102.3	163.503
Schvartzman et al. (2000)	NA	NA	NA	NA	2	NA	Control	45.1	77	NA	176	61.9	126.56	135.52	215.98
Schvartzman et al. (2000)	NA	NA	NA	NA	2	NA	Control	44.2	71	NA	177	77.9	117.281	125.67	210.932
Seals et al. (1994)	NA	NA	NA	NA	2	NA	Control	63	71	NA	177	81.3	117.281	125.67	213.197
Seals et al. (1994)	NA	NA	NA	NA	2	NA	Athlete	64	50	NA	170	63.8	79.714	85	141.311
Shave et al. (2019)	NA	NA	NA	NA	2	NA	Athlete	19	66	NA	181	102	111.184	119.46	209.746
Shave et al. (2019)	NA	NA	NA	NA	2	NA	Control	27	61	NA	162	75	93.2167	98.82	179.513
Shave et al. (2019)	NA	NA	NA	NA	2	NA	Athlete	33	59	NA	172	62	95.0345	101.48	165.558
Shave et al. (2019)	NA	NA	NA	NA	2	NA	Athlete	20	56	NA	183	67	95.2538	102.48	160.216
Silva Vidaletti et al. (2018)	NA	NA	NA	NA	2	NA	Athlete	30	80	NA	182	99.2	135.423	145.6	252.475
Silva Vidaletti et al. (2018)	NA	NA	NA	NA	2	NA	Athlete	29	65	NA	169	71.7	103.092	109.85	189.144
Sorimachi et al. (2019)	NA	NA	NA	NA	2	NA	Control	72	70	NA	180	61	117.35	126	195.628
Sorimachi et al. (2019)	NA	NA	NA	NA	2	NA	Control	74	73	NA	NA	50	NA	NA	194.118
Sorimachi et al. (2019)	NA	NA	NA	NA	2	NA	Control	74	70	NA	167	59	109.867	116.9	194.004
Sorimachi et al. (2019)	NA	NA	NA	NA	2	NA	Control	74	73	NA	178	49	121.183	129.94	193.14
Sotiriou et al. (2019)	NA	NA	NA	NA	2	NA	Athlete	26.4	58.9	NA	174.8	91.5	96.2297	102.957	182.167
Sotiriou et al. (2019)	NA	NA	NA	NA	2	NA	Control	30	60.8	NA	NA	80.4	NA	NA	182.061
Sotiriou et al. (2019)	NA	NA	NA	NA	2	NA	Athlete	25.8	57.2	NA	180.4	85.3	96.0789	103.189	173.833
Sotiriou et al. (2019)	NA	NA	NA	NA	2	NA	Athlete	28.7	53.4	NA	180	75.7	89.5212	96.12	157.513
Sotiriou et al. (2019)	NA	NA	NA	NA	2	NA	Athlete	30.9	51.1	NA	179	71.9	85.2469	91.469	148.8
Spence et al. (2011)	NA	NA	NA	NA	2	NA	Control	26.6	66	NA	175	81.7	107.938	115.5	198.426
Spence et al. (2011)	NA	NA	NA	NA	2	NA	Athlete	26.6	65	NA	186	83.3	112.154	120.9	196.37
Spence et al. (2011)	NA	NA	NA	NA	2	NA	Control	28.4	65	NA	173	78	105.234	112.45	193.169
Spence et al. (2011)	NA	NA	NA	NA	2	NA	Athlete	28.4	58	NA	194	78.3	103.85	112.52	172.532
Steding et al. (2010)	NA	NA	NA	NA	2	NA	Control	34	61	NA	176.4	81	100.462	107.604	183
Steding et al. (2010)	NA	NA	NA	NA	2	NA	Control	36	62	NA	176.7	66	102.262	109.554	176.717
Steding et al. (2010)	NA	NA	NA	NA	2	NA	Athlete	24	59	NA	165	79	91.6264	97.35	175.897
Steding et al. (2010)	NA	NA	NA	NA	2	NA	Athlete	21	60	NA	NA	68	NA	NA	172.297
Steding et al. (2010)	NA	NA	NA	NA	2	NA	Athlete	25	56	NA	169	87	88.8179	94.64	171.028
Steding et al. (2010)	NA	NA	NA	NA	2	NA	Athlete	35	56	NA	181	81	94.3382	101.36	168
Steding et al. (2010)	NA	NA	NA	NA	2	NA	Athlete	23	57	NA	177.71	64	94.4869	101.295	161.22
Steding et al. (2010)	NA	NA	NA	NA	2	NA	Athlete	31	51	NA	185	62	87.5819	94.35	143.109
Szauder et al. (2015)	NA	NA	NA	NA	2	NA	Control	27	74	NA	178.5	82	123.146	132.09	222.682
Szauder et al. (2015)	NA	NA	NA	NA	2	NA	Athlete	27	72	NA	175.8	90	118.224	126.576	221.765
Szauder et al. (2015)	NA	NA	NA	NA	2	NA	Athlete	27	63	NA	NA	77	NA	NA	186.622
Tumuklu et al. (2008)	NA	NA	NA	NA	2	NA	Control	26.5	69.4	NA	175.6	69.5	113.84	121.866	200.381
Tumuklu et al. (2008)	NA	NA	NA	NA	2	NA	Athlete	25.2	64.3	NA	162.4	72.1	98.4728	104.423	187.368
Uberoi et al., (2013)	NA	NA	NA	NA	2	NA	Athlete	19.9	65	NA	189	123	113.743	122.85	216.466
Uberoi et al., (2013)	NA	NA	NA	NA	2	NA	Athlete	19.2	67	NA	188	99	116.697	125.96	211.341
Uberoi et al., (2013)	NA	NA	NA	NA	2	NA	Athlete	19.2	67	NA	186	89	115.605	124.62	205.789
van Grootel et al (2017)	NA	NA	NA	NA	2	NA	Control	44	69	NA	177.3	82	114.147	122.337	207.636
van Grootel et al (2017)	NA	NA	NA	NA	2	NA	Control	45	72	NA	175.76	67	118.2	126.547	205.992
Vasconcellos et al. (2018)	NA	NA	NA	NA	2	NA	Control	55.1	64	NA	175.14	85.9	104.741	112.09	194.84
Vasconcellos et al. (2018)	NA	NA	NA	NA	2	NA	Control	55.2	65	NA	164.14	75.2	100.482	106.691	191.411
Vinereanu et al. (2002)	NA	NA	NA	NA	2	NA	Athlete	36	76	NA	176	NA	124.916	133.76	NA
Vinereanu et al. (2002)	NA	NA	NA	NA	2	NA	Athlete	40	59	NA	175	NA	96.49	103.25	NA
Vriz et al. (2014)	NA	NA	NA	NA	2	NA	Control	46	72.9	NA	179.3	63	121.794	130.71	205.382
Vriz et al. (2014)	NA	NA	NA	NA	2	NA	Control	43.2	68.4	NA	165.77	77.9	106.66	113.387	203.208
Weiner et al. (2013)	NA	NA	NA	NA	2	NA	Athlete	19	70	NA	180.44	103	117.602	126.308	223.001
Weiner et al. (2013)	NA	NA	NA	NA	2	NA	Athlete	19	59	NA	177	93	97.4587	104.43	183.22
Weiner et al. (2013)	NA	NA	NA	NA	2	NA	Athlete	19	56	NA	193.3	87.8	99.9507	108.248	171.42
Zeppilli et al. (1995)	NA	NA	NA	NA	2	NA	Control	25.3	70.1	NA	179	73.9	116.943	125.479	205.532
Zeppilli et al. (1995)	NA	NA	NA	NA	2	NA	Athlete	21.7	52.5	NA	165.22	86.3	81.6275	86.7405	160.015
Zeppilli et al. (1995)	NA	NA	NA	NA	2	NA	Athlete	23.8	50.2	NA	175.4	69.2	82.2632	88.0508	144.787
Zeppilli et al. (1995)	NA	NA	NA	NA	2	NA	Athlete	27.9	49	NA	179.25	62.4	81.844	87.8325	137.718
Zumbajute et al. (2019)	NA	NA	NA	NA	2	NA	Athlete	18.83	70.84	NA	NA	83.05	NA	NA	213.852
Zumbajute et al. (2019)	NA	NA	NA	NA	2	NA	Athlete	20.3	70.15	NA	NA	78.74	NA	NA	208.966
Zumbajute et al. (2019)	NA	NA	NA	NA	2	NA	Athlete	23.66	67.92	NA	192.21	74.67	120.625	130.549	199.657
Zumbajute et al. (2019)	NA	NA	NA	NA	2	NA	Athlete	21.72	70	NA	NA	60.89	NA	NA	195.54
Zumbajute et al. (2019)	NA	NA	NA	NA	2	NA	Athlete	25.38	64	NA	186.28	83.2	110.575	119.219	193.291
Zumbajute et al. (2019)	NA	NA	NA	NA	2	NA	Athlete	23.08	69.16	NA	NA	49.25	NA	NA	183.213
Mejia et al. (2019)	Table_1	1-5 years	4100	4100	1	Peru 4100 m	NA	2.5	100.5	1	183	NA	170.947	183.915	NA
Mejia et al. (2019)	Table_1	6-17 years	4100	4100	1	Peru 4100 m	NA	11.5	91.9	1	183	NA	156.318	168.177	NA
Mejia et al. (2019)	Table_1	18-50 years	4100	4100	1	Peru 4100 m	NA	34	77.8	1	176	NA	127.875	136.928	NA
Mejia et al. (2019)	Table_1	18-50 years	4100	4100	1	Peru 4100 m	NA	65.5	76.1	1	172	NA	122.578	130.892	NA
Ostchega et al. (2011)	Table_1	Under 1 year	NA	NA	1	USA NHANES 1999-2008	NA	0.5	99	2.5th	NA	NA	NA	NA	NA
Ostchega et al. (2011)	Table_1	Under 1 year	NA	NA	1	USA NHANES 1999-2008	NA	0.5	108	10th	NA	NA	NA	NA	NA
Ostchega et al. (2011)	Table_1	Under 1 year	NA	NA	1	USA NHANES 1999-2008	NA	0.5	116	25th	NA	NA	NA	NA	NA
Ostchega et al. (2011)	Table_1	Under 1 year	NA	NA	1	USA NHANES 1999-2008	NA	0.5	126	50th	NA	NA	NA	NA	NA
Ostchega et al. (2011)	Table_1	Under 1 year	NA	NA	1	USA NHANES 1999-2008	NA	0.5	137	75th	NA	NA	NA	NA	NA
Ostchega et al. (2011)	Table_1	Under 1 year	NA	NA	1	USA NHANES 1999-2008	NA	0.5	149	90th	NA	NA	NA	NA	NA
Ostchega et al. (2011)	Table_1	Under 1 year	NA	NA	1	USA NHANES 1999-2008	NA	0.5	162	97.5th	NA	NA	NA	NA	NA
Ostchega et al. (2011)	Table_1	1 year	NA	NA	1	USA NHANES 1999-2008	NA	1	91	2.5th	NA	NA	NA	NA	NA
Ostchega et al. (2011)	Table_1	1 year	NA	NA	1	USA NHANES 1999-2008	NA	1	100	10th	NA	NA	NA	NA	NA
Ostchega et al. (2011)	Table_1	1 year	NA	NA	1	USA NHANES 1999-2008	NA	1	108	25th	NA	NA	NA	NA	NA
Ostchega et al. (2011)	Table_1	1 year	NA	NA	1	USA NHANES 1999-2008	NA	1	116	50th	NA	NA	NA	NA	NA
Ostchega et al. (2011)	Table_1	1 year	NA	NA	1	USA NHANES 1999-2008	NA	1	123	75th	NA	NA	NA	NA	NA
Ostchega et al. (2011)	Table_1	1 year	NA	NA	1	USA NHANES 1999-2008	NA	1	133	90th	NA	NA	NA	NA	NA
Ostchega et al. (2011)	Table_1	1 year	NA	NA	1	USA NHANES 1999-2008	NA	1	145	97.5th	NA	NA	NA	NA	NA
Ostchega et al. (2011)	Table_1	2-3 years	NA	NA	1	USA NHANES 1999-2008	NA	2.5	82	2.5th	NA	NA	NA	NA	NA
Ostchega et al. (2011)	Table_1	2-3 years	NA	NA	1	USA NHANES 1999-2008	NA	2.5	90	10th	NA	NA	NA	NA	NA
Ostchega et al. (2011)	Table_1	2-3 years	NA	NA	1	USA NHANES 1999-2008	NA	2.5	97	25th	NA	NA	NA	NA	NA
Ostchega et al. (2011)	Table_1	2-3 years	NA	NA	1	USA NHANES 1999-2008	NA	2.5	105	50th	NA	NA	NA	NA	NA
Ostchega et al. (2011)	Table_1	2-3 years	NA	NA	1	USA NHANES 1999-2008	NA	2.5	113	75th	NA	NA	NA	NA	NA
Ostchega et al. (2011)	Table_1	2-3 years	NA	NA	1	USA NHANES 1999-2008	NA	2.5	119	90th	NA	NA	NA	NA	NA
Ostchega et al. (2011)	Table_1	2-3 years	NA	NA	1	USA NHANES 1999-2008	NA	2.5	131	97.5th	NA	NA	NA	NA	NA
Ostchega et al. (2011)	Table_1	4-5 years	NA	NA	1	USA NHANES 1999-2008	NA	4.5	72	2.5th	NA	NA	NA	NA	NA
Ostchega et al. (2011)	Table_1	4-5 years	NA	NA	1	USA NHANES 1999-2008	NA	4.5	79	10th	NA	NA	NA	NA	NA
Ostchega et al. (2011)	Table_1	4-5 years	NA	NA	1	USA NHANES 1999-2008	NA	4.5	86	25th	NA	NA	NA	NA	NA
Ostchega et al. (2011)	Table_1	4-5 years	NA	NA	1	USA NHANES 1999-2008	NA	4.5	94	50th	NA	NA	NA	NA	NA
Ostchega et al. (2011)	Table_1	4-5 years	NA	NA	1	USA NHANES 1999-2008	NA	4.5	102	75th	NA	NA	NA	NA	NA
Ostchega et al. (2011)	Table_1	4-5 years	NA	NA	1	USA NHANES 1999-2008	NA	4.5	110	90th	NA	NA	NA	NA	NA
Ostchega et al. (2011)	Table_1	4-5 years	NA	NA	1	USA NHANES 1999-2008	NA	4.5	119	97.5th	NA	NA	NA	NA	NA
Ostchega et al. (2011)	Table_1	6-8 years	NA	NA	1	USA NHANES 1999-2008	NA	7	64	2.5th	NA	NA	NA	NA	NA
Ostchega et al. (2011)	Table_1	6-8 years	NA	NA	1	USA NHANES 1999-2008	NA	7	71	10th	NA	NA	NA	NA	NA
Ostchega et al. (2011)	Table_1	6-8 years	NA	NA	1	USA NHANES 1999-2008	NA	7	78	25th	NA	NA	NA	NA	NA
Ostchega et al. (2011)	Table_1	6-8 years	NA	NA	1	USA NHANES 1999-2008	NA	7	85	50th	NA	NA	NA	NA	NA
Ostchega et al. (2011)	Table_1	6-8 years	NA	NA	1	USA NHANES 1999-2008	NA	7	93	75th	NA	NA	NA	NA	NA
Ostchega et al. (2011)	Table_1	6-8 years	NA	NA	1	USA NHANES 1999-2008	NA	7	101	90th	NA	NA	NA	NA	NA
Ostchega et al. (2011)	Table_1	6-8 years	NA	NA	1	USA NHANES 1999-2008	NA	7	109	97.5th	NA	NA	NA	NA	NA
Ostchega et al. (2011)	Table_1	9-11 years	NA	NA	1	USA NHANES 1999-2008	NA	10	60	2.5th	NA	NA	NA	NA	NA
Ostchega et al. (2011)	Table_1	9-11 years	NA	NA	1	USA NHANES 1999-2008	NA	10	67	10th	NA	NA	NA	NA	NA
Ostchega et al. (2011)	Table_1	9-11 years	NA	NA	1	USA NHANES 1999-2008	NA	10	73	25th	NA	NA	NA	NA	NA
Ostchega et al. (2011)	Table_1	9-11 years	NA	NA	1	USA NHANES 1999-2008	NA	10	81	50th	NA	NA	NA	NA	NA
Ostchega et al. (2011)	Table_1	9-11 years	NA	NA	1	USA NHANES 1999-2008	NA	10	89	75th	NA	NA	NA	NA	NA
Ostchega et al. (2011)	Table_1	9-11 years	NA	NA	1	USA NHANES 1999-2008	NA	10	96	90th	NA	NA	NA	NA	NA
Ostchega et al. (2011)	Table_1	9-11 years	NA	NA	1	USA NHANES 1999-2008	NA	10	106	97.5th	NA	NA	NA	NA	NA
Ostchega et al. (2011)	Table_1	12-15 years	NA	NA	1	USA NHANES 1999-2008	NA	13.5	56	2.5th	NA	NA	NA	NA	NA
Ostchega et al. (2011)	Table_1	12-15 years	NA	NA	1	USA NHANES 1999-2008	NA	13.5	62	10th	NA	NA	NA	NA	NA
Ostchega et al. (2011)	Table_1	12-15 years	NA	NA	1	USA NHANES 1999-2008	NA	13.5	68	25th	NA	NA	NA	NA	NA
Ostchega et al. (2011)	Table_1	12-15 years	NA	NA	1	USA NHANES 1999-2008	NA	13.5	76	50th	NA	NA	NA	NA	NA
Ostchega et al. (2011)	Table_1	12-15 years	NA	NA	1	USA NHANES 1999-2008	NA	13.5	85	75th	NA	NA	NA	NA	NA
Ostchega et al. (2011)	Table_1	12-15 years	NA	NA	1	USA NHANES 1999-2008	NA	13.5	93	90th	NA	NA	NA	NA	NA
Ostchega et al. (2011)	Table_1	12-15 years	NA	NA	1	USA NHANES 1999-2008	NA	13.5	103	97.5th	NA	NA	NA	NA	NA
Ostchega et al. (2011)	Table_1	16-19 years	NA	NA	1	USA NHANES 1999-2008	NA	17.5	51	2.5th	NA	NA	NA	NA	NA
Ostchega et al. (2011)	Table_1	16-19 years	NA	NA	1	USA NHANES 1999-2008	NA	17.5	58	10th	NA	NA	NA	NA	NA
Ostchega et al. (2011)	Table_1	16-19 years	NA	NA	1	USA NHANES 1999-2008	NA	17.5	64	25th	NA	NA	NA	NA	NA
Ostchega et al. (2011)	Table_1	16-19 years	NA	NA	1	USA NHANES 1999-2008	NA	17.5	73	50th	NA	NA	NA	NA	NA
Ostchega et al. (2011)	Table_1	16-19 years	NA	NA	1	USA NHANES 1999-2008	NA	17.5	82	75th	NA	NA	NA	NA	NA
Ostchega et al. (2011)	Table_1	16-19 years	NA	NA	1	USA NHANES 1999-2008	NA	17.5	90	90th	NA	NA	NA	NA	NA
Ostchega et al. (2011)	Table_1	16-19 years	NA	NA	1	USA NHANES 1999-2008	NA	17.5	101	97.5th	NA	NA	NA	NA	NA
Ostchega et al. (2011)	Table_1	20-39 years	NA	NA	1	USA NHANES 1999-2008	NA	29.5	51	2.5th	NA	NA	NA	NA	NA
Ostchega et al. (2011)	Table_1	20-39 years	NA	NA	1	USA NHANES 1999-2008	NA	29.5	57	10th	NA	NA	NA	NA	NA
Ostchega et al. (2011)	Table_1	20-39 years	NA	NA	1	USA NHANES 1999-2008	NA	29.5	64	25th	NA	NA	NA	NA	NA
Ostchega et al. (2011)	Table_1	20-39 years	NA	NA	1	USA NHANES 1999-2008	NA	29.5	71	50th	NA	NA	NA	NA	NA
Ostchega et al. (2011)	Table_1	20-39 years	NA	NA	1	USA NHANES 1999-2008	NA	29.5	79	75th	NA	NA	NA	NA	NA
Ostchega et al. (2011)	Table_1	20-39 years	NA	NA	1	USA NHANES 1999-2008	NA	29.5	87	90th	NA	NA	NA	NA	NA
Ostchega et al. (2011)	Table_1	20-39 years	NA	NA	1	USA NHANES 1999-2008	NA	29.5	98	97.5th	NA	NA	NA	NA	NA
Ostchega et al. (2011)	Table_1	40-59 years	NA	NA	1	USA NHANES 1999-2008	NA	49.5	51	2.5th	NA	NA	NA	NA	NA
Ostchega et al. (2011)	Table_1	40-59 years	NA	NA	1	USA NHANES 1999-2008	NA	49.5	57	10th	NA	NA	NA	NA	NA
Ostchega et al. (2011)	Table_1	40-59 years	NA	NA	1	USA NHANES 1999-2008	NA	49.5	62	25th	NA	NA	NA	NA	NA
Ostchega et al. (2011)	Table_1	40-59 years	NA	NA	1	USA NHANES 1999-2008	NA	49.5	70	50th	NA	NA	NA	NA	NA
Ostchega et al. (2011)	Table_1	40-59 years	NA	NA	1	USA NHANES 1999-2008	NA	49.5	78	75th	NA	NA	NA	NA	NA
Ostchega et al. (2011)	Table_1	40-59 years	NA	NA	1	USA NHANES 1999-2008	NA	49.5	86	90th	NA	NA	NA	NA	NA
Ostchega et al. (2011)	Table_1	40-59 years	NA	NA	1	USA NHANES 1999-2008	NA	49.5	96	97.5th	NA	NA	NA	NA	NA
Ostchega et al. (2011)	Table_1	60-79 years	NA	NA	1	USA NHANES 1999-2008	NA	69.5	50	2.5th	NA	NA	NA	NA	NA
Ostchega et al. (2011)	Table_1	60-79 years	NA	NA	1	USA NHANES 1999-2008	NA	69.5	56	10th	NA	NA	NA	NA	NA
Ostchega et al. (2011)	Table_1	60-79 years	NA	NA	1	USA NHANES 1999-2008	NA	69.5	62	25th	NA	NA	NA	NA	NA
Ostchega et al. (2011)	Table_1	60-79 years	NA	NA	1	USA NHANES 1999-2008	NA	69.5	69	50th	NA	NA	NA	NA	NA
Ostchega et al. (2011)	Table_1	60-79 years	NA	NA	1	USA NHANES 1999-2008	NA	69.5	77	75th	NA	NA	NA	NA	NA
Ostchega et al. (2011)	Table_1	60-79 years	NA	NA	1	USA NHANES 1999-2008	NA	69.5	85	90th	NA	NA	NA	NA	NA
Ostchega et al. (2011)	Table_1	60-79 years	NA	NA	1	USA NHANES 1999-2008	NA	69.5	97	97.5th	NA	NA	NA	NA	NA
Ostchega et al. (2011)	Table_1	80 years and over	NA	NA	1	USA NHANES 1999-2008	NA	85	51	2.5th	NA	NA	NA	NA	NA
Ostchega et al. (2011)	Table_1	80 years and over	NA	NA	1	USA NHANES 1999-2008	NA	85	57	10th	NA	NA	NA	NA	NA
Ostchega et al. (2011)	Table_1	80 years and over	NA	NA	1	USA NHANES 1999-2008	NA	85	62	25th	NA	NA	NA	NA	NA
Ostchega et al. (2011)	Table_1	80 years and over	NA	NA	1	USA NHANES 1999-2008	NA	85	70	50th	NA	NA	NA	NA	NA
Ostchega et al. (2011)	Table_1	80 years and over	NA	NA	1	USA NHANES 1999-2008	NA	85	77	75th	NA	NA	NA	NA	NA
Ostchega et al. (2011)	Table_1	80 years and over	NA	NA	1	USA NHANES 1999-2008	NA	85	86	90th	NA	NA	NA	NA	NA
Ostchega et al. (2011)	Table_1	80 years and over	NA	NA	1	USA NHANES 1999-2008	NA	85	98	97.5th	NA	NA	NA	NA	NA
