# Supplementary material for: The aorta in humans and African great apes, and cardiac output and metabolic levels in human evolution
Source: Sci Rep. 2023 Apr 26;13:6841. doi: 10.1038/s41598-023-33675-1 (PMC10133235; doi:10.1038/s41598-023-33675-1)
Supplement: Supplementary file 7 — Supplementary Table 5. [file 41598_2023_33675_MOESM7_ESM.xlsx]

## Sheet: CO
reference	sample	mitchell	age	sex	height	weight	SV	SV_height4159	SV_weight1	logweight	logheight	logSV
Abergel et al. (2004)	Athlete	7	28.4	2	179	71	110	9.76735	1.5493	1.85126	2.25285	2.04139
Abergel et al. (2004)	Control	8	26.3	2	177	71	73.5	6.83859	1.03521	1.85126	2.24797	1.86629
Adler et al. (2008)	Athlete	1	31.2	2	179	94	70	6.21559	0.744681	1.97313	2.25285	1.8451
Adler et al. (2008)	Control	8	30.4	2	174	78	65	6.49335	0.833333	1.8921	2.24055	1.81291
Baggish et al. (2008)	Athlete	3	19.1	2	187	98	90	6.66275	0.918367	1.99123	2.27184	1.95424
Baggish et al. (2008)	Athlete	7	19.2	2	187	82	87	6.44065	1.06098	1.91381	2.27184	1.93952
Baggish et al. (2008)	Athlete	7	19.6	1	172	68	71	7.4421	1.04412	1.83251	2.23553	1.85126
Baggish et al. (2010)	Athlete	7	25	2	197	98	101	6.02055	1.03061	1.99123	2.29447	2.00432
Baggish et al. (2010)	Athlete	7	20	2	186	82	80	6.056	0.97561	1.91381	2.26951	1.90309
Baggish et al. (2010)	Control	8	21	2	177	78	73	6.79207	0.935897	1.8921	2.24797	1.86332
Berge et al. (2013)	Athlete	6	25.3	2	183	79.3	83.41	6.75591	1.05183	1.89927	2.26245	1.92122
Berge et al. (2013)	Control	8	26.2	2	181.3	77.8	68.7	5.78469	0.883033	1.89098	2.2584	1.83696
Bhambhani et al. (2017)	Control	8	38.6	2	166.5	64.5	46.62	5.59385	0.722791	1.80956	2.22141	1.66857
Bhambhani et al. (2017)	Control	8	38.7	1	154	55.8	42.75	7.09639	0.766129	1.74663	2.18752	1.63094
Currie et al. (2018)	Athlete	6	23	2	186	71.3	76	5.7532	1.06592	1.85309	2.26951	1.88081
Currie et al. (2018)	Athlete	4	22	2	180	74	80	6.94083	1.08108	1.86923	2.25527	1.90309
Daimon et al. (2008)	Control	8	25	2	NA	NA	64	NA	NA	NA	NA	1.80618
Daimon et al. (2008)	Control	8	25	1	NA	NA	52	NA	NA	NA	NA	1.716
Daimon et al. (2008)	Control	8	35	2	NA	NA	61	NA	NA	NA	NA	1.78533
Daimon et al. (2008)	Control	8	35	1	NA	NA	50	NA	NA	NA	NA	1.69897
Daimon et al. (2008)	Control	8	45	2	NA	NA	58	NA	NA	NA	NA	1.76343
Daimon et al. (2008)	Control	8	45	1	NA	NA	50	NA	NA	NA	NA	1.69897
Daimon et al. (2008)	Control	8	55	2	NA	NA	56	NA	NA	NA	NA	1.74819
Daimon et al. (2008)	Control	8	55	1	NA	NA	46	NA	NA	NA	NA	1.66276
Daimon et al. (2008)	Control	8	65	2	NA	NA	58	NA	NA	NA	NA	1.76343
Daimon et al. (2008)	Control	8	65	1	NA	NA	47	NA	NA	NA	NA	1.6721
Daimon et al. (2008)	Control	8	75	2	NA	NA	54	NA	NA	NA	NA	1.73239
Daimon et al. (2008)	Control	8	75	1	NA	NA	44	NA	NA	NA	NA	1.64345
D'Andrea et al. (2007)	Control	8	47.4	2	NA	NA	71.4	NA	NA	NA	NA	1.8537
D'Andrea et al. (2007)	Control	8	47.4	2	NA	NA	71.4	NA	NA	NA	NA	1.8537
D'Andrea et al. (2007)	Athlete	2	47.8	2	NA	NA	74.4	NA	NA	NA	NA	1.87157
D'Andrea et al. (2007)	Athlete	6	48.2	2	NA	NA	90.1	NA	NA	NA	NA	1.95473
D'Andrea et al. (2007)	Athlete	4	48.2	2	NA	NA	90.1	NA	NA	NA	NA	1.95473
Degens et al. (2019)	Athlete	4	21.5	2	187	80.8	96	7.10693	1.18812	1.90741	2.27184	1.98227
Degens et al. (2019)	Athlete	1	22.7	2	181	81.5	94.9	8.04602	1.16442	1.91116	2.25768	1.97727
Degens et al. (2019)	Control	8	24.5	2	180	77.4	87.9	7.62624	1.13566	1.88874	2.25527	1.94399
Degens et al. (2019)	Athlete	6	22.3	2	179	70.5	94.8	8.41768	1.34468	1.84819	2.25285	1.97681
Di Bello et al. (1993)	Athlete	6	65.7	2	176.2	69.2	97.3	9.22517	NA	1.84011	2.24601	1.98811
Di Bello et al. (1993)	Control	8	69.7	2	168.8	64.8	65.5	7.42334	NA	1.81157	2.22737	1.81624
Donal et al. (2011)	Control	8	26.2	2	180	71.8	81.5	7.07097	NA	1.85612	2.25527	1.91116
Donal et al. (2011)	Athlete	6	25.2	2	180	69.8	97.4	8.45047	NA	1.84386	2.25527	1.98856
Donal et al. (2011)	Control	8	58.9	2	175	78	76.2	7.43292	NA	1.8921	2.24304	1.88196
Donal et al. (2011)	Athlete	6	61.5	2	173	72.3	74	7.57178	NA	1.85914	2.23805	1.86923
Doronina et al. (2018)	Athlete	7	24	1	175	65.7	84	8.19378	1.27854	1.81757	2.24304	1.92428
Doronina et al. (2018)	Control	8	23	1	166	56.6	75	9.11238	1.32509	1.75282	2.22011	1.87506
Doronina et al. (2018)	Athlete	2	24	1	163	57	76	9.96151	1.33333	1.75588	2.21219	1.88081
Fisman et al. (1997)	Athlete	6	25	2	181	77	74	6.27403	0.961039	1.88649	2.25768	1.86923
Fisman et al. (1997)	Control	8	24	2	179	76	62	5.50524	0.815789	1.88081	2.25285	1.79239
Fisman et al. (1997)	Athlete	1	23	2	178	80	63	5.7259	0.7875	1.90309	2.25042	1.79934
Fisman et al. (2002)	Athlete	6	29	2	181	77	76	6.4436	0.987013	1.88649	2.25768	1.88081
Fisman et al. (2002)	Control	8	30	2	180	78	62	5.37915	0.794872	1.8921	2.25527	1.79239
Fisman et al. (2002)	Athlete	1	29	2	179	80	69	6.12679	0.8625	1.90309	2.25285	1.83885
Fukuda et al. (2012)	Control	8	24.5	2	171	65	59	6.33609	0.907692	1.81291	2.233	1.77085
Fukuda et al. (2012)	Control	8	34.5	2	171	67	57	6.12131	0.850746	1.82607	2.233	1.75588
Fukuda et al. (2012)	Control	8	44.5	2	171	67	54	5.79913	0.80597	1.82607	2.233	1.73239
Fukuda et al. (2012)	Control	8	54.5	2	170	69	51	5.6122	0.73913	1.83885	2.23045	1.70757
Fukuda et al. (2012)	Control	8	64.5	2	165	62	45	5.60656	0.725806	1.79239	2.21748	1.65321
Fukuda et al. (2012)	Control	8	44.5	1	158	52	47	7.01266	0.903846	1.716	2.19866	1.6721
Fukuda et al. (2012)	Control	8	24.5	1	157	50	43	6.58752	0.86	1.69897	2.1959	1.63347
Fukuda et al. (2012)	Control	8	34.5	1	157	50	42	6.43432	0.84	1.69897	2.1959	1.62325
Fukuda et al. (2012)	Control	8	54.5	1	153	49	40	6.82226	0.816327	1.6902	2.18469	1.60206
Fukuda et al. (2012)	Control	8	64.5	1	153	50	37	6.31059	0.74	1.69897	2.18469	1.5682
Grace et al. (2017)	Control	8	62.7	2	175	89.9	67	6.53551	NA	1.95376	2.24304	1.82607
Grace et al. (2017)	Athlete	NA	61.1	2	173	79.5	77	7.87874	NA	1.90037	2.23805	1.88649
Gyimes et al. (2004)	Athlete	2	23.9	2	178.5	70.34	80.68	7.24774	1.147	1.8472	2.25164	1.90677
Gyimes et al. (2004)	Control	8	25.6	2	177.3	73.2	64.18	5.92953	0.876776	1.86451	2.24871	1.8074
Gyimes et al. (2004)	Athlete	1	22.3	2	175.6	70.15	81.22	7.81062	1.1578	1.84603	2.24452	1.90966
Hosseini et al. (2011)	Athlete	6	21	2	179	67	73.4	6.51749	1.09552	1.82607	2.25285	1.8657
Hosseini et al. (2011)	Control	8	21	2	176	71	54.3	5.17264	0.764789	1.85126	2.24551	1.7348
Hosseini et al. (2011)	Athlete	2	22	2	172	71	65.7	6.88656	0.925352	1.85126	2.23553	1.81757
Johnson et al. (2019)	Athlete	3	25	2	183	96	88.71	7.18519	0.924062	1.98227	2.26245	1.94797
Johnson et al. (2019)	Athlete	3	27	2	183	103	97	7.85665	0.941748	2.01284	2.26245	1.98677
Lalande y Baldi (2007)	Control	8	26	2	179	80	126	11.1881	1.575	1.90309	2.25285	2.10037
Lalande y Baldi (2007)	Athlete	1	25	2	171	83	121	12.9943	1.45783	1.91908	2.233	2.08278
Marek et al. (2019)	Control	8	30	2	181.2	82.9	67	5.65451	0.808203	1.91856	2.25816	1.82607
Marek et al. (2019)	Control	8	50	2	179.1	81.9	63.8	5.65192	0.778999	1.91328	2.2531	1.80482
Marek et al. (2019)	Control	8	70	2	174.6	78.9	62	6.10562	0.785805	1.89708	2.24204	1.79239
Marek et al. (2019)	Control	8	30	1	167.8	62.9	50.4	5.85492	0.801272	1.79865	2.22479	1.70243
Marek et al. (2019)	Control	8	50	1	166	65.8	51	6.19642	0.775076	1.81823	2.22011	1.70757
Marek et al. (2019)	Control	8	70	1	162.4	65.9	46.7	6.21569	0.708649	1.81889	2.21059	1.66932
Matelot et al. (2016)	Control	8	59	2	173	78.6	81.81	8.37091	NA	1.89542	2.23805	1.91281
Matelot et al. (2016)	Athlete	6	62	2	172	71.2	77.93	8.16849	NA	1.85248	2.23553	1.8917
Matelot et al. (2016)	Athlete	6	63	2	172	71.2	79	8.28065	NA	1.85248	2.23553	1.89763
Molmen et al. (2012)	Control	8	71.7	2	NA	76.5	79	NA	NA	1.88366	NA	1.89763
Molmen et al. (2012)	Athlete	6	74.3	2	NA	74.5	102	NA	NA	1.87216	NA	2.0086
Nishimura et al (1980)	Control	8	25.2	2	NA	NA	88	NA	NA	NA	NA	1.94448
Nishimura et al (1980)	Control	8	35	2	NA	NA	86	NA	NA	NA	NA	1.9345
Nishimura et al (1980)	Control	8	46.9	2	NA	NA	93	NA	NA	NA	NA	1.96848
Nishimura et al (1980)	Athlete	7	24.5	2	NA	NA	117	NA	NA	NA	NA	2.06819
Nishimura et al (1980)	Athlete	7	34.9	2	NA	NA	126	NA	NA	NA	NA	2.10037
Nishimura et al (1980)	Athlete	7	45.6	2	NA	NA	111	NA	NA	NA	NA	2.04532
Riding et al. (2012)	Athlete	4	26	2	197	105.1	105	6.25899	0.999049	2.0216	2.29447	2.02119
Riding et al. (2012)	Athlete	4	25	2	184	82.8	88	6.96796	1.0628	1.91803	2.26482	1.94448
Riding et al. (2012)	Athlete	4	24	2	172	66.2	76	7.96619	1.14804	1.82086	2.23553	1.88081
Sagiv et al. (2007)	Athlete	6	59.3	2	175	71.4	68.1	6.64281	NA	1.8537	2.24304	1.83315
Sagiv et al. (2007)	Control	8	60.1	2	173	72.1	57.3	5.86301	NA	1.85793	2.23805	1.75815
Saura et al. (2017) y Kou et al. (2014)	Control	8	48	2	176.5	78	65.6	6.17579	0.841026	1.8921	2.24675	1.8169
Saura et al. (2017) y Kou et al. (2014)	Control	8	46	1	163	63	53.9	7.06481	0.855556	1.79934	2.21219	1.73159
Scharhag et al. (2002)	Control	8	26	2	178	71	74	6.72566	1.04225	1.85126	2.25042	1.86923
Scharhag et al. (2002)	Athlete	6	27	2	178	70	99	8.99784	1.41429	1.8451	2.25042	1.99564
Shave et al. (2019)	Athlete	2	19	2	185	102	102	7.89647	1	2.0086	2.26717	2.0086
Shave et al. (2019)	Athlete	6	20	2	179	67	105	9.32338	1.56716	1.82607	2.25285	2.02119
Shave et al. (2019)	Control	8	27	2	176	75	79	7.52558	1.05333	1.87506	2.24551	1.89763
Shave et al. (2019)	Athlete	6	33	2	164	62	68	8.68907	1.09677	1.79239	2.21484	1.83251
Silva Vidaletti et al. (2018)	Athlete	1	30	2	176	99.2	107	10.1929	1.07863	1.99651	2.24551	2.02938
Silva Vidaletti et al. (2018)	Athlete	6	29	2	175	71.7	103	10.0471	1.43654	1.85552	2.24304	2.01284
Sorimachi et al. (2019)	Control	8	72	2	164	61	51	6.5168	0.836066	1.78533	2.21484	1.70757
Sorimachi et al. (2019)	Control	8	74	2	163	59	50.84	6.66373	0.861695	1.77085	2.21219	1.70621
Sorimachi et al. (2019)	Control	8	74	1	151	50	38.22	6.88534	0.7644	1.69897	2.17898	1.58229
Sorimachi et al. (2019)	Control	8	74	1	151	49	38.89	7.00604	0.793673	1.6902	2.17898	1.58984
Sotiriou et al. (2019)	Athlete	1	25.8	2	182	85.3	102.5	8.49351	1.20164	1.93095	2.26007	2.01072
Sotiriou et al. (2019)	Athlete	6	28.7	2	181	75.7	104.325	8.84511	1.37814	1.8791	2.25768	2.01839
Sotiriou et al. (2019)	Control	8	30	2	179	80.4	93.729	8.32258	1.16578	1.90526	2.25285	1.97187
Sotiriou et al. (2019)	Athlete	6	30.9	2	179	71.9	104.88	9.31273	1.45869	1.85673	2.25285	2.02069
Sotiriou et al. (2019)	Athlete	1	26.4	2	178	91.5	96.928	8.80952	1.05932	1.96142	2.25042	1.98645
Spence et al. (2011)	Control	8	26.6	2	181	81.7	87.8	7.44405	1.07466	1.91222	2.25768	1.94349
Spence et al. (2011)	Athlete	1	26.6	2	181	83.3	90.4	7.66449	1.08523	1.92064	2.25768	1.95617
Spence et al. (2011)	Control	8	28.4	2	179	78	77.4	6.87267	0.992308	1.8921	2.25285	1.88874
Spence et al. (2011)	Athlete	6	28.4	2	179	78.3	84.7	7.52086	1.08174	1.89376	2.25285	1.92788
Steding et al. (2010)	Athlete	4	25	2	186	87	141	10.6737	1.62069	1.93952	2.26951	2.14922
Steding et al. (2010)	Athlete	7	35	2	184	81	147	11.6397	1.81482	1.90848	2.26482	2.16732
Steding et al. (2010)	Athlete	6	24	2	183	79	142	11.5015	1.79747	1.89763	2.26245	2.15229
Steding et al. (2010)	Control	8	34	2	181	81	120	10.1741	1.48148	1.90848	2.25768	2.07918
Steding et al. (2010)	Athlete	4	21	1	172	68	108	11.3204	1.58824	1.83251	2.23553	2.03342
Steding et al. (2010)	Athlete	6	23	1	170	64	106	11.6646	1.65625	1.80618	2.23045	2.02531
Steding et al. (2010)	Athlete	7	31	1	170	62	133	14.6357	2.14516	1.79239	2.23045	2.12385
Steding et al. (2010)	Control	8	36	1	169	66	100	11.2777	1.51515	1.81954	2.22789	2
Szauder et al. (2015)	Athlete	6	27	2	182	77	96	7.95489	1.24675	1.88649	2.26007	1.98227
Szauder et al. (2015)	Control	8	27	2	180	82	88	7.63492	1.07317	1.91381	2.25527	1.94448
Szauder et al. (2015)	Athlete	2	27	2	179	90	106	9.41218	1.17778	1.95424	2.25285	2.02531
Tumuklu et al. (2008)	Athlete	4	25.2	2	180.4	72.1	86.55	7.44011	NA	1.85793	2.25624	1.93727
Tumuklu et al. (2008)	Control	8	26.5	2	174.8	69.5	74.7	7.32134	NA	1.84198	2.24254	1.87332
Uberoi et al., (2013)	Athlete	2	19.9	2	194	123	94	5.97256	0.764228	2.0899	2.2878	1.97313
Uberoi et al., (2013)	Athlete	3	19.2	2	186	99	82	6.2074	0.828283	1.99564	2.26951	1.91381
Uberoi et al., (2013)	Athlete	3	19.2	2	185	89	67	5.1869	0.752809	1.94939	2.26717	1.82607
van Grootel et al (2017)	Control	8	44	2	181	82	79.8	6.76578	0.973171	1.91381	2.25768	1.902
van Grootel et al (2017)	Control	8	45	1	169	67	63.2	7.12748	0.943284	1.82607	2.22789	1.80072
Vasconcellos et al. (2018)	Control	8	55.1	2	177.71	85.9	63.55	5.81519	0.739814	1.93399	2.24971	1.80312
Vasconcellos et al. (2018)	Control	8	55.2	1	165	75.2	55.32	6.89234	0.735638	1.87622	2.21748	1.74288
