# Supplementary material for: The aorta in humans and African great apes, and cardiac output and metabolic levels in human evolution
Source: Sci Rep. 2023 Apr 26;13:6841. doi: 10.1038/s41598-023-33675-1 (PMC10133235; doi:10.1038/s41598-023-33675-1)
Supplement: Supplementary file 9 — Supplementary Table 6. [file 41598_2023_33675_MOESM9_ESM.xlsx]

## Sheet: Hoja1
age	cocz	teecz
0	-5.33091	-3.99491
0.2	-5.10425	-3.8292
0.4	-4.88734	-3.67387
0.6	-4.67981	-3.52848
0.8	-4.48128	-3.39259
1	-4.29139	-3.26577
1.2	-4.10975	-3.14757
1.4	-3.936	-3.03755
1.6	-3.76976	-2.93529
1.8	-3.61066	-2.84033
2	-3.45832	-2.75223
2.2	-3.31237	-2.67057
2.4	-3.17243	-2.5949
2.6	-3.03814	-2.52478
2.8	-2.90912	-2.45978
3	-2.78499	-2.39945
3.2	-2.66539	-2.34335
3.4	-2.54993	-2.29105
3.6	-2.43825	-2.2421
3.8	-2.32998	-2.19608
4	-2.22472	-2.15253
4.2	-2.12213	-2.11102
4.4	-2.02181	-2.07112
4.6	-1.9234	-2.03237
4.8	-1.82653	-1.99435
5	-1.73081	-1.95661
5.2	-1.63588	-1.91872
5.4	-1.54137	-1.88024
5.6	-1.44689	-1.84072
5.8	-1.35208	-1.79973
6	-1.25656	-1.75683
6.2	-1.16002	-1.71159
6.4	-1.06247	-1.66359
6.6	-0.964105	-1.61282
6.8	-0.865093	-1.55944
7	-0.765613	-1.50364
7.2	-0.665841	-1.44559
7.4	-0.565952	-1.38545
7.6	-0.466123	-1.32341
7.8	-0.36653	-1.25964
8	-0.26735	-1.19431
8.2	-0.168759	-1.1276
8.4	-0.0709338	-1.05968
8.6	0.0259504	-0.990734
8.8	0.121717	-0.920926
9	0.216189	-0.850433
9.2	0.30919	-0.779431
9.4	0.400545	-0.708093
9.6	0.490077	-0.636595
9.8	0.57761	-0.565109
10	0.662966	-0.493812
10.2	0.745971	-0.422876
10.4	0.826448	-0.352477
10.6	0.90422	-0.282789
10.8	0.979111	-0.213987
11	1.05094	-0.146244
11.2	1.11955	-0.0797357
11.4	1.18474	-0.0146358
11.6	1.24634	0.0488811
11.8	1.30418	0.110641
12	1.35809	0.170468
12.2	1.40788	0.22819
12.4	1.45337	0.283631
12.6	1.4944	0.336617
12.8	1.53079	0.386973
13	1.56243	0.434526
13.2	1.58945	0.479143
13.4	1.61201	0.52087
13.6	1.6303	0.559798
13.8	1.64448	0.596021
14	1.65472	0.62963
14.2	1.66119	0.660717
14.4	1.66407	0.689375
14.6	1.66352	0.715695
14.8	1.65972	0.73977
15	1.65283	0.761692
15.2	1.64303	0.781554
15.4	1.63049	0.799446
15.6	1.61537	0.815462
15.8	1.59785	0.829693
16	1.57811	0.842232
16.2	1.5563	0.853171
16.4	1.5326	0.862601
16.6	1.50719	0.870616
16.8	1.48023	0.877307
17	1.45189	0.882767
17.2	1.42235	0.887087
17.4	1.39177	0.89036
17.6	1.36033	0.892678
17.8	1.32819	0.894132
18	1.29553	0.894816
18.2	1.26252	0.894821
18.4	1.22933	0.89424
18.6	1.19612	0.893164
18.8	1.16308	0.891686
19	1.13037	0.889898
19.2	1.09816	0.887892
19.4	1.06662	0.88576
19.6	1.03593	0.883594
19.8	1.00617	0.881487
20	0.977345	0.8795
20.2	0.949418	0.877637
20.4	0.922369	0.875894
20.6	0.896175	0.874265
20.8	0.870811	0.872746
21	0.846255	0.871334
21.2	0.822481	0.870023
21.4	0.799466	0.868809
21.6	0.777187	0.867688
21.8	0.755619	0.866655
22	0.734739	0.865707
22.2	0.714523	0.864837
22.4	0.694948	0.864043
22.6	0.675988	0.86332
22.8	0.657621	0.862663
23	0.639823	0.862068
23.2	0.62257	0.861531
23.4	0.605837	0.861046
23.6	0.589603	0.86061
23.8	0.573841	0.860219
24	0.558529	0.859868
24.2	0.543644	0.859551
24.4	0.52916	0.859267
24.6	0.515054	0.859008
24.8	0.501303	0.858772
25	0.487883	0.858554
25.2	0.474769	0.858349
25.4	0.461939	0.858153
25.6	0.449367	0.857962
25.8	0.437031	0.857772
26	0.424907	0.857577
26.2	0.412971	0.857373
26.4	0.401199	0.857156
26.6	0.389581	0.856922
26.8	0.378116	0.856669
27	0.366802	0.856395
27.2	0.35564	0.856101
27.4	0.344628	0.855787
27.6	0.333766	0.855453
27.8	0.323052	0.855097
28	0.312486	0.85472
28.2	0.302067	0.854323
28.4	0.291794	0.853903
28.6	0.281666	0.853462
28.8	0.271683	0.853
29	0.261843	0.852515
29.2	0.252147	0.852008
29.4	0.242592	0.851478
29.6	0.233179	0.850926
29.8	0.223906	0.85035
30	0.214773	0.849752
30.2	0.205778	0.849131
30.4	0.196921	0.848485
30.6	0.188202	0.847817
30.8	0.179618	0.847124
31	0.171171	0.846407
31.2	0.162857	0.845666
31.4	0.154678	0.8449
31.6	0.146632	0.844109
31.8	0.138718	0.843293
32	0.130935	0.842453
32.2	0.123282	0.841586
32.4	0.11576	0.840694
32.6	0.108366	0.839777
32.8	0.1011	0.838833
33	0.0939621	0.837863
33.2	0.0869501	0.836867
33.4	0.0800637	0.835844
33.6	0.0733021	0.834794
33.8	0.0666644	0.833717
34	0.0601499	0.832613
34.2	0.0537577	0.831481
34.4	0.047487	0.830322
34.6	0.0413369	0.829135
34.8	0.0353067	0.827919
35	0.0293955	0.826676
35.2	0.0236025	0.825403
35.4	0.0179269	0.824102
35.6	0.0123678	0.822773
35.8	0.00692446	0.821414
36	0.00159604	0.820025
36.2	-0.0036183	0.818607
36.4	-0.00871937	0.817159
36.6	-0.013708	0.815682
36.8	-0.018585	0.814174
37	-0.0233512	0.812636
37.2	-0.0280074	0.811067
37.4	-0.0325545	0.809467
37.6	-0.0369932	0.807836
37.8	-0.0413245	0.806174
38	-0.045549	0.804481
38.2	-0.0496677	0.802756
38.4	-0.0536813	0.800999
38.6	-0.0575907	0.79921
38.8	-0.0613967	0.797388
39	-0.0651001	0.795534
39.2	-0.0687018	0.793648
39.4	-0.0722025	0.791729
39.6	-0.0756032	0.789776
39.8	-0.0789045	0.78779
40	-0.0821074	0.785771
40.2	-0.0852126	0.783718
40.4	-0.088221	0.781631
40.6	-0.0911334	0.77951
40.8	-0.0939506	0.777354
41	-0.0966735	0.775164
41.2	-0.0993028	0.772939
41.4	-0.101839	0.770679
41.6	-0.104284	0.768384
41.8	-0.106638	0.766054
42	-0.108901	0.763688
42.2	-0.111075	0.761286
42.4	-0.113161	0.758848
42.6	-0.115158	0.756374
42.8	-0.117069	0.753863
43	-0.118893	0.751316
43.2	-0.120632	0.748732
43.4	-0.122287	0.746111
43.6	-0.123858	0.743452
43.8	-0.125346	0.740756
44	-0.126753	0.738023
44.2	-0.128078	0.735251
44.4	-0.129322	0.732442
44.6	-0.130487	0.729594
44.8	-0.131573	0.726707
45	-0.132582	0.723782
45.2	-0.133513	0.720818
45.4	-0.134368	0.717814
45.6	-0.135148	0.714772
45.8	-0.135853	0.71169
46	-0.136484	0.708568
46.2	-0.137042	0.705405
46.4	-0.137528	0.702203
46.6	-0.137942	0.698961
46.8	-0.138287	0.695677
47	-0.138561	0.692353
47.2	-0.138767	0.688988
47.4	-0.138904	0.685582
47.6	-0.138974	0.682134
47.8	-0.138978	0.678645
48	-0.138917	0.675113
48.2	-0.13879	0.67154
48.4	-0.1386	0.667925
48.6	-0.138346	0.664266
48.8	-0.13803	0.660566
49	-0.137653	0.656822
49.2	-0.137215	0.653035
49.4	-0.136717	0.649205
49.6	-0.136161	0.645331
49.8	-0.135546	0.641414
50	-0.134873	0.637452
50.2	-0.134145	0.633447
50.4	-0.13336	0.629397
50.6	-0.132521	0.625303
50.8	-0.131627	0.621163
51	-0.13068	0.616979
51.2	-0.129681	0.61275
51.4	-0.12863	0.608475
51.6	-0.127529	0.604154
51.8	-0.126377	0.599788
52	-0.125176	0.595376
52.2	-0.123927	0.590917
52.4	-0.122631	0.586412
52.6	-0.121288	0.581861
52.8	-0.119899	0.577262
53	-0.118465	0.572617
53.2	-0.116986	0.567924
53.4	-0.115465	0.563183
53.6	-0.113901	0.558395
53.8	-0.112295	0.553559
54	-0.110648	0.548675
54.2	-0.108961	0.543743
54.4	-0.107234	0.538762
54.6	-0.10547	0.533732
54.8	-0.103667	0.528654
55	-0.101828	0.523526
55.2	-0.0999532	0.518349
55.4	-0.0980429	0.513122
55.6	-0.0960983	0.507846
55.8	-0.0941201	0.502519
56	-0.0921093	0.497142
56.2	-0.0900665	0.491715
56.4	-0.0879928	0.486238
56.6	-0.0858888	0.480709
56.8	-0.0837554	0.47513
57	-0.0815934	0.469499
57.2	-0.0794036	0.463817
57.4	-0.0771869	0.458083
57.6	-0.0749441	0.452297
57.8	-0.0726759	0.446459
58	-0.0703833	0.440569
58.2	-0.0680671	0.434626
58.4	-0.065728	0.428631
58.6	-0.0633669	0.422583
58.8	-0.0609846	0.416481
59	-0.058582	0.410327
59.2	-0.0561598	0.404119
59.4	-0.0537189	0.397857
59.6	-0.0512601	0.391541
59.8	-0.0487842	0.385171
60	-0.046292	0.378746
60.2	-0.0437844	0.372267
60.4	-0.0412623	0.365734
60.6	-0.0387263	0.359145
60.8	-0.0361773	0.352501
61	-0.0336163	0.345801
61.2	-0.0310439	0.339046
61.4	-0.028461	0.332236
61.6	-0.0258684	0.325369
61.8	-0.0232669	0.318446
62	-0.0206575	0.311466
62.2	-0.0180408	0.30443
62.4	-0.0154177	0.297337
62.6	-0.0127891	0.290187
62.8	-0.0101557	0.282979
63	-0.00751838	0.275714
63.2	-0.00487798	0.268392
63.4	-0.00223529	0.261011
63.6	0.00040885	0.253573
63.8	0.00305362	0.246076
64	0.00569821	0.23852
64.2	0.00834179	0.230906
64.4	0.0109835	0.223233
64.6	0.0136226	0.2155
64.8	0.0162582	0.207709
65	0.0188896	0.199857
65.2	0.0215157	0.191946
65.4	0.024136	0.183975
65.6	0.0267495	0.175944
65.8	0.0293554	0.167852
66	0.0319529	0.1597
66.2	0.0345411	0.151487
66.4	0.0371193	0.143213
66.6	0.0396867	0.134877
66.8	0.0422423	0.12648
67	0.0447854	0.118022
67.2	0.0473152	0.109501
67.4	0.0498308	0.100919
67.6	0.0523314	0.092274
67.8	0.0548162	0.0835668
68	0.0572844	0.0747968
68.2	0.0597351	0.0659639
68.4	0.0621676	0.0570679
68.6	0.0645809	0.0481086
68.8	0.0669744	0.0390858
69	0.0693471	0.0299992
69.2	0.0716982	0.0208486
69.4	0.0740269	0.0116339
69.6	0.0763325	0.0023548
69.8	0.078614	-0.00698887
70	0.0808706	-0.0163973
70.2	0.0831016	-0.0258708
70.4	0.0853061	-0.0354094
70.6	0.0874833	-0.0450135
70.8	0.0896323	-0.0546832
71	0.0917524	-0.0644187
71.2	0.0938427	-0.0742202
71.4	0.0959023	-0.084088
71.6	0.0979306	-0.0940223
71.8	0.0999266	-0.104023
72	0.101889	-0.114091
72.2	0.103819	-0.124226
72.4	0.105713	-0.134428
72.6	0.107572	-0.144698
72.8	0.109394	-0.155035
73	0.111179	-0.16544
73.2	0.112926	-0.175914
73.4	0.114635	-0.186455
73.6	0.116304	-0.197066
73.8	0.117932	-0.207745
74	0.119519	-0.218492
74.2	0.121064	-0.22931
74.4	0.122566	-0.240196
74.6	0.124024	-0.251152
74.8	0.125437	-0.262178
75	0.126805	-0.273274
75.2	0.128127	-0.28444
75.4	0.129402	-0.295676
75.6	0.130629	-0.306983
75.8	0.131808	-0.318361
76	0.132936	-0.32981
76.2	0.134015	-0.341331
76.4	0.135042	-0.352922
76.6	0.136018	-0.364585
76.8	0.13694	-0.376321
77	0.137809	-0.388128
77.2	0.138623	-0.400008
77.4	0.139383	-0.41196
77.6	0.140086	-0.423984
77.8	0.140732	-0.436082
78	0.14132	-0.448253
78.2	0.14185	-0.460497
78.4	0.142321	-0.472815
78.6	0.142731	-0.485206
78.8	0.14308	-0.497671
79	0.143368	-0.510211
79.2	0.143592	-0.522825
79.4	0.143754	-0.535513
79.6	0.143851	-0.548277
79.8	0.143882	-0.561115
80	0.143848	-0.574028
80.2	0.143747	-0.587017
80.4	0.143579	-0.600082
80.6	0.143342	-0.613222
80.8	0.143036	-0.626439
81	0.142659	-0.639731
81.2	0.142212	-0.6531
81.4	0.141693	-0.666546
81.6	0.141102	-0.680069
81.8	0.140437	-0.693669
82	0.139698	-0.707346
82.2	0.138884	-0.7211
82.4	0.137994	-0.734932
82.6	0.137028	-0.748843
82.8	0.135984	-0.762831
83	0.134862	-0.776897
83.2	0.13366	-0.791043
83.4	0.132379	-0.805266
83.6	0.131017	-0.819569
83.8	0.129574	-0.833951
84	0.128048	-0.848413
84.2	0.126439	-0.862954
84.4	0.124745	-0.877574
84.6	0.122967	-0.892275
84.8	0.121103	-0.907056
85	0.119153	-0.921918
85.2	0.117115	-0.93686
85.4	0.11499	-0.951882
85.6	0.112775	-0.966986
85.8	0.11047	-0.982171
86	0.108075	-0.997438
86.2	0.105588	-1.01279
86.4	0.10301	-1.02822
86.6	0.100338	-1.04373
86.8	0.0975716	-1.05932
87	0.094711	-1.075
87.2	0.0917548	-1.09076
87.4	0.0887022	-1.1066
87.6	0.0855524	-1.12253
87.8		-1.13854
		-1.15463
		-1.17081
		-1.18707
		-1.20341
		-1.21984
		-1.23635
		-1.25295
		-1.26964
		-1.2864
		-1.30326
		-1.3202
		-1.33722
		-1.35433
		-1.37153
		-1.38882
		-1.40619
		-1.42364
		-1.44119
		-1.45882
		-1.47654
		-1.49435
		-1.51224
		-1.53023
		-1.5483
		-1.56646
