# Supplementary material for: The aorta in humans and African great apes, and cardiac output and metabolic levels in human evolution
Source: Sci Rep. 2023 Apr 26;13:6841. doi: 10.1038/s41598-023-33675-1 (PMC10133235; doi:10.1038/s41598-023-33675-1)
Supplement: Supplementary file 10 — Supplementary Table 7. [file 41598_2023_33675_MOESM10_ESM.xlsx]

## Sheet: Hoja1
age	cobsacz	teeadjcz
0	1.59588	1.14171
0.2	1.73884	1.37391
0.4	1.87028	1.58703
0.6	1.99057	1.78173
0.8	2.10013	1.95865
1	2.19934	2.11847
1.2	2.28861	2.26184
1.4	2.36832	2.38941
1.6	2.43889	2.50185
1.8	2.50069	2.5998
2	2.55414	2.68394
2.2	2.59962	2.75491
2.4	2.63753	2.81337
2.6	2.66827	2.85997
2.8	2.69224	2.89539
3	2.70983	2.92027
3.2	2.72144	2.93527
3.4	2.72747	2.94105
3.6	2.7283	2.93827
3.8	2.72435	2.92758
4	2.716	2.90964
4.2	2.70365	2.8851
4.4	2.6877	2.85464
4.6	2.66854	2.81889
4.8	2.64657	2.77853
5	2.6222	2.7342
5.2	2.5958	2.68657
5.4	2.56779	2.63629
5.6	2.53856	2.58402
5.8	2.5085	2.53041
6	2.47801	2.47613
6.2	2.44747	2.42183
6.4	2.41707	2.36817
6.6	2.38679	2.31572
6.8	2.35661	2.26461
7	2.32651	2.21479
7.2	2.29645	2.16621
7.4	2.26643	2.11883
7.6	2.23641	2.07261
7.8	2.20637	2.0275
8	2.1763	1.98346
8.2	2.14617	1.94045
8.4	2.11595	1.89841
8.6	2.08563	1.85731
8.8	2.05517	1.8171
9	2.02457	1.77774
9.2	1.99379	1.73918
9.4	1.96282	1.70137
9.6	1.93162	1.66428
9.8	1.90019	1.62786
10	1.86849	1.59207
10.2	1.8365	1.55685
10.4	1.8042	1.52217
10.6	1.77158	1.48799
10.8	1.73859	1.45425
11	1.70523	1.42091
11.2	1.67147	1.38794
11.4	1.63728	1.35528
11.6	1.60265	1.32289
11.8	1.56756	1.29072
12	1.53197	1.25874
12.2	1.49586	1.2269
12.4	1.45923	1.19515
12.6	1.42203	1.16345
12.8	1.38425	1.13175
13	1.34588	1.10001
13.2	1.30693	1.06819
13.4	1.26747	1.03626
13.6	1.22755	1.00425
13.8	1.18721	0.972178
14	1.14651	0.940088
14.2	1.10549	0.90801
14.4	1.06422	0.875976
14.6	1.02274	0.844018
14.8	0.981106	0.812169
15	0.939367	0.78046
15.2	0.897574	0.748925
15.4	0.85578	0.717596
15.6	0.814037	0.686505
15.8	0.772395	0.655684
16	0.730907	0.625166
16.2	0.689624	0.594983
16.4	0.648598	0.565168
16.6	0.60788	0.535753
16.8	0.567522	0.50677
17	0.527576	0.478252
17.2	0.488092	0.45023
17.4	0.449123	0.422738
17.6	0.410721	0.395808
17.8	0.372936	0.369472
18	0.33582	0.343763
18.2	0.299426	0.318712
18.4	0.263803	0.294353
18.6	0.229006	0.270717
18.8	0.195083	0.247837
19	0.162088	0.225746
19.2	0.130072	0.204475
19.4	0.0990864	0.184058
19.6	0.0691827	0.164525
19.8	0.0403979	0.145911
20	0.0127148	0.128246
20.2	-0.0138962	0.111539
20.4	-0.0394649	0.0957623
20.6	-0.064021	0.0808893
20.8	-0.087594	0.0668916
21	-0.110214	0.053741
21.2	-0.13191	0.0414095
21.4	-0.152712	0.029869
21.6	-0.17265	0.0190916
21.8	-0.191753	0.00904899
22	-0.210052	-0.000286745
22.2	-0.227575	-0.00894372
22.4	-0.244353	-0.01695
22.6	-0.260414	-0.0243336
22.8	-0.27579	-0.0311227
23	-0.290509	-0.0373453
23.2	-0.304601	-0.0430294
23.4	-0.318096	-0.0482032
23.6	-0.331024	-0.0528946
23.8	-0.343414	-0.0571319
24	-0.355295	-0.0609429
24.2	-0.366698	-0.0643559
24.4	-0.377653	-0.0673988
24.6	-0.388188	-0.0700998
24.8	-0.398334	-0.0724868
25	-0.408121	-0.0745881
25.2	-0.417577	-0.0764316
25.4	-0.426733	-0.0780453
25.6	-0.435618	-0.0794575
25.8	-0.444262	-0.080696
26	-0.452695	-0.0817891
26.2	-0.460946	-0.0827648
26.4	-0.469045	-0.083651
26.6	-0.477013	-0.084476
26.8	-0.48485	-0.0852666
27	-0.492558	-0.0860343
27.2	-0.500139	-0.0867798
27.4	-0.507592	-0.0875035
27.6	-0.514918	-0.0882059
27.8	-0.522118	-0.0888873
28	-0.529192	-0.0895482
28.2	-0.536142	-0.0901891
28.4	-0.542968	-0.0908103
28.6	-0.549671	-0.0914122
28.8	-0.556252	-0.0919954
29	-0.56271	-0.0925603
29.2	-0.569048	-0.0931072
29.4	-0.575265	-0.0936366
29.6	-0.581362	-0.0941489
29.8	-0.58734	-0.0946446
30	-0.5932	-0.0951241
30.2	-0.598943	-0.0955878
30.4	-0.604569	-0.0960362
30.6	-0.610078	-0.0964696
30.8	-0.615473	-0.0968885
31	-0.620752	-0.0972934
31.2	-0.625918	-0.0976846
31.4	-0.63097	-0.0980626
31.6	-0.635909	-0.0984278
31.8	-0.640737	-0.0987807
32	-0.645454	-0.0991216
32.2	-0.65006	-0.0994511
32.4	-0.654556	-0.0997695
32.6	-0.658944	-0.100077
32.8	-0.663223	-0.100375
33	-0.667394	-0.100663
33.2	-0.671458	-0.100941
33.4	-0.675417	-0.10121
33.6	-0.67927	-0.101471
33.8	-0.683018	-0.101724
34	-0.686662	-0.10197
34.2	-0.690202	-0.102208
34.4	-0.69364	-0.102439
34.6	-0.696976	-0.102664
34.8	-0.700211	-0.102883
35	-0.703345	-0.103097
35.2	-0.706379	-0.103305
35.4	-0.709315	-0.103509
35.6	-0.712152	-0.103709
35.8	-0.714891	-0.103905
36	-0.717533	-0.104097
36.2	-0.720079	-0.104287
36.4	-0.72253	-0.104474
36.6	-0.724885	-0.104659
36.8	-0.727147	-0.104842
37	-0.729315	-0.105025
37.2	-0.73139	-0.105206
37.4	-0.733374	-0.105387
37.6	-0.735266	-0.105568
37.8	-0.737067	-0.10575
38	-0.738779	-0.105933
38.2	-0.740401	-0.106117
38.4	-0.741935	-0.106303
38.6	-0.743381	-0.106491
38.8	-0.74474	-0.106682
39	-0.746013	-0.106875
39.2	-0.7472	-0.107073
39.4	-0.748302	-0.107274
39.6	-0.74932	-0.10748
39.8	-0.750255	-0.10769
40	-0.751107	-0.107906
40.2	-0.751876	-0.108127
40.4	-0.752565	-0.108355
40.6	-0.753172	-0.108589
40.8	-0.7537	-0.10883
41	-0.754149	-0.109078
41.2	-0.754519	-0.109334
41.4	-0.754811	-0.109598
41.6	-0.755026	-0.109871
41.8	-0.755164	-0.110153
42	-0.755227	-0.110445
42.2	-0.755215	-0.110747
42.4	-0.755129	-0.111059
42.6	-0.754969	-0.111381
42.8	-0.754736	-0.111715
43	-0.754432	-0.112061
43.2	-0.754055	-0.112419
43.4	-0.753608	-0.112789
43.6	-0.753091	-0.113172
43.8	-0.752505	-0.113569
44	-0.75185	-0.113979
44.2	-0.751127	-0.114404
44.4	-0.750337	-0.114843
44.6	-0.749481	-0.115298
44.8	-0.748558	-0.115768
45	-0.747571	-0.116254
45.2	-0.746519	-0.116756
45.4	-0.745404	-0.117275
45.6	-0.744226	-0.117811
45.8	-0.742986	-0.118365
46	-0.741684	-0.118937
46.2	-0.740321	-0.119528
46.4	-0.738898	-0.120138
46.6	-0.737416	-0.120767
46.8	-0.735875	-0.121416
47	-0.734277	-0.122085
47.2	-0.732621	-0.122774
47.4	-0.730908	-0.123485
47.6	-0.72914	-0.124218
47.8	-0.727316	-0.124972
48	-0.725438	-0.125749
48.2	-0.723507	-0.126548
48.4	-0.721522	-0.127371
48.6	-0.719485	-0.128217
48.8	-0.717397	-0.129088
49	-0.715258	-0.129983
49.2	-0.713068	-0.130903
49.4	-0.710829	-0.131848
49.6	-0.708542	-0.13282
49.8	-0.706206	-0.133817
50	-0.703823	-0.134841
50.2	-0.701394	-0.135893
50.4	-0.698918	-0.136972
50.6	-0.696398	-0.138078
50.8	-0.693833	-0.139214
51	-0.691224	-0.140378
51.2	-0.688572	-0.141571
51.4	-0.685878	-0.142794
51.6	-0.683142	-0.144047
51.8	-0.680365	-0.14533
52	-0.677548	-0.146645
52.2	-0.674691	-0.147991
52.4	-0.671796	-0.149369
52.6	-0.668863	-0.150779
52.8	-0.665892	-0.152222
53	-0.662884	-0.153697
53.2	-0.659841	-0.155207
53.4	-0.656762	-0.15675
53.6	-0.653649	-0.158328
53.8	-0.650502	-0.15994
54	-0.647322	-0.161588
54.2	-0.644109	-0.163272
54.4	-0.640865	-0.164991
54.6	-0.63759	-0.166747
54.8	-0.634284	-0.168541
55	-0.630949	-0.170371
55.2	-0.627585	-0.17224
55.4	-0.624193	-0.174146
55.6	-0.620773	-0.176091
55.8	-0.617327	-0.178076
56	-0.613855	-0.1801
56.2	-0.610357	-0.182164
56.4	-0.606835	-0.184268
56.6	-0.603288	-0.186413
56.8	-0.599719	-0.1886
57	-0.596127	-0.190828
57.2	-0.592513	-0.193098
57.4	-0.588879	-0.195411
57.6	-0.585224	-0.197767
57.8	-0.581549	-0.200166
58	-0.577855	-0.202609
58.2	-0.574143	-0.205096
58.4	-0.570414	-0.207628
58.6	-0.566668	-0.210205
58.8	-0.562906	-0.212828
59	-0.559128	-0.215497
59.2	-0.555336	-0.218212
59.4	-0.551529	-0.220974
59.6	-0.54771	-0.223783
59.8	-0.543878	-0.226639
60	-0.540034	-0.229544
60.2	-0.536179	-0.232498
60.4	-0.532313	-0.2355
60.6	-0.528438	-0.238552
60.8	-0.524554	-0.241654
61	-0.520661	-0.244806
61.2	-0.516761	-0.248009
61.4	-0.512854	-0.251263
61.6	-0.508941	-0.254568
61.8	-0.505022	-0.257925
62	-0.501099	-0.261335
62.2	-0.497172	-0.264798
62.4	-0.493241	-0.268314
62.6	-0.489308	-0.271883
62.8	-0.485373	-0.275507
63	-0.481436	-0.279185
63.2	-0.477499	-0.282919
63.4	-0.473563	-0.286707
63.6	-0.469627	-0.290552
63.8	-0.465693	-0.294452
64	-0.461761	-0.29841
64.2	-0.457833	-0.302425
64.4	-0.453908	-0.306497
64.6	-0.449987	-0.310627
64.8	-0.446072	-0.314816
65	-0.442163	-0.319063
65.2	-0.43826	-0.32337
65.4	-0.434365	-0.327736
65.6	-0.430477	-0.332163
65.8	-0.426599	-0.33665
66	-0.422729	-0.341198
66.2	-0.41887	-0.345807
66.4	-0.415022	-0.350479
66.6	-0.411185	-0.355212
66.8	-0.407361	-0.360009
67	-0.40355	-0.364868
67.2	-0.399752	-0.369791
67.4	-0.395969	-0.374778
67.6	-0.392201	-0.37983
67.8	-0.388449	-0.384946
68	-0.384713	-0.390128
68.2	-0.380994	-0.395375
68.4	-0.377294	-0.400689
68.6	-0.373612	-0.406069
68.8	-0.36995	-0.411516
69	-0.366307	-0.41703
69.2	-0.362686	-0.422612
69.4	-0.359086	-0.428263
69.6	-0.355508	-0.433982
69.8	-0.351953	-0.439771
70	-0.348421	-0.445629
70.2	-0.344914	-0.451557
70.4	-0.341433	-0.457555
70.6	-0.337976	-0.463624
70.8	-0.334547	-0.469765
71	-0.331144	-0.475977
71.2	-0.32777	-0.482262
71.4	-0.324424	-0.488618
71.6	-0.321107	-0.495048
71.8	-0.31782	-0.501552
72	-0.314564	-0.508129
72.2	-0.31134	-0.514781
72.4	-0.308148	-0.521507
72.6	-0.304988	-0.528308
72.8	-0.301862	-0.535185
73	-0.298771	-0.542138
73.2	-0.295714	-0.549168
73.4	-0.292693	-0.556274
73.6	-0.289708	-0.563458
73.8	-0.286761	-0.570719
74	-0.283851	-0.578058
74.2	-0.28098	-0.585476
74.4	-0.278148	-0.592973
74.6	-0.275356	-0.60055
74.8	-0.272605	-0.608206
75	-0.269895	-0.615943
75.2	-0.267228	-0.62376
75.4	-0.264603	-0.631659
75.6	-0.262021	-0.639639
75.8	-0.259484	-0.647701
76	-0.256992	-0.655845
76.2	-0.254545	-0.664073
76.4	-0.252144	-0.672383
76.6	-0.249791	-0.680778
76.8	-0.247485	-0.689256
77	-0.245228	-0.697819
77.2	-0.24302	-0.706468
77.4	-0.240862	-0.715201
77.6	-0.238755	-0.724021
77.8	-0.236699	-0.732926
78	-0.234695	-0.741919
78.2	-0.232743	-0.750998
78.4	-0.230845	-0.760166
78.6	-0.229001	-0.769421
78.8	-0.227212	-0.778764
79	-0.225479	-0.788197
79.2	-0.223802	-0.797719
79.4	-0.222182	-0.80733
79.6	-0.220619	-0.817032
79.8	-0.219115	-0.826824
80	-0.21767	-0.836708
80.2	-0.216285	-0.846682
80.4	-0.21496	-0.856749
80.6	-0.213697	-0.866908
80.8	-0.212495	-0.877159
81	-0.211357	-0.887504
81.2	-0.210281	-0.897943
81.4	-0.20927	-0.908475
81.6	-0.208323	-0.919102
81.8	-0.207442	-0.929824
82	-0.206627	-0.940641
82.2	-0.205879	-0.951554
82.4	-0.205199	-0.962562
82.6	-0.204587	-0.973668
82.8	-0.204044	-0.984871
83	-0.203571	-0.99617
83.2	-0.203168	-1.00757
83.4	-0.202836	-1.01906
83.6	-0.202577	-1.03066
83.8	-0.202389	-1.04235
84	-0.202276	-1.05415
84.2	-0.202236	-1.06604
84.4	-0.202271	-1.07803
84.6	-0.202381	-1.09013
84.8	-0.202567	-1.10233
85	-0.202831	-1.11462
85.2	-0.203172	-1.12702
85.4	-0.203591	-1.13953
85.6	-0.204089	-1.15213
85.8	-0.204667	-1.16484
86	-0.205325	-1.17766
86.2	-0.206064	-1.19057
86.4	-0.206885	-1.2036
86.6	-0.207789	-1.21672
86.8	-0.208775	-1.22996
87	-0.209846	-1.24329
87.2	-0.211002	-1.25674
87.4	-0.212242	-1.27029
87.6	-0.213569	-1.28395
87.8	-0.214983	-1.29772
		-1.3116
		-1.32558
		-1.33967
		-1.35388
		-1.36819
		-1.38261
		-1.39714
		-1.41179
		-1.42655
		-1.44141
		-1.4564
		-1.47149
		-1.4867
		-1.50202
		-1.51745
		-1.533
		-1.54867
		-1.56445
		-1.58034
		-1.59635
		-1.61248
		-1.62873
		-1.64509
		-1.66158
		-1.67818
		-1.6949
		-1.71173
		-1.72869
		-1.74577
		-1.76297
