# Supplementary material for: The aorta in humans and African great apes, and cardiac output and metabolic levels in human evolution
Source: Sci Rep. 2023 Apr 26;13:6841. doi: 10.1038/s41598-023-33675-1 (PMC10133235; doi:10.1038/s41598-023-33675-1)
Supplement: Supplementary file 11 — Supplementary Table 8. [file 41598_2023_33675_MOESM11_ESM.xlsx]

## Sheet: figure3a
age	brain	coz	teez
0	-5.42654	-3.18465	-2.73832
0.2	-4.43982	-3.04874	-2.62888
0.4	-3.62157	-2.91872	-2.52562
0.6	-2.94303	-2.79435	-2.42829
0.8	-2.38034	-2.67542	-2.33664
1	-1.91373	-2.56169	-2.25042
1.2	-1.52678	-2.45293	-2.16938
1.4	-1.2059	-2.34893	-2.09327
1.6	-0.939808	-2.24946	-2.02185
1.8	-0.719147	-2.15429	-1.95485
2	-0.536161	-2.06319	-1.89203
2.2	-0.384419	-1.97594	-1.83314
2.4	-0.258585	-1.89231	-1.77794
2.6	-0.154235	-1.81208	-1.72617
2.8	-0.067702	-1.73501	-1.67758
3	0.00405699	-1.66089	-1.63192
3.2	0.0635636	-1.58949	-1.58894
3.4	0.11291	-1.52058	-1.5484
3.6	0.153831	-1.45393	-1.51004
3.8	0.187765	-1.38932	-1.47361
4	0.215906	-1.32652	-1.43887
4.2	0.239241	-1.26531	-1.40556
4.4	0.258593	-1.20547	-1.37343
4.6	0.27464	-1.14675	-1.34224
4.8	0.287948	-1.08894	-1.31174
5	0.298983	-1.03182	-1.28167
5.2	0.308134	-0.97515	-1.25178
5.4	0.315723	-0.91871	-1.22183
5.6	0.322016	-0.862274	-1.19156
5.8	0.327235	-0.805616	-1.16073
6	0.331562	-0.748508	-1.12909
6.2	0.335151	-0.690758	-1.09638
6.4	0.338127	-0.632384	-1.06239
6.6	0.340595	-0.573495	-1.02707
6.8	0.342641	-0.514197	-0.990502
7	0.344338	-0.454598	-0.952771
7.2	0.345746	-0.394807	-0.913952
7.4	0.346913	-0.33493	-0.874122
7.6	0.347881	-0.275075	-0.833359
7.8	0.348683	-0.21535	-0.791741
8	0.349348	-0.155862	-0.749346
8.2	0.3499	-0.09672	-0.706253
8.4	0.350358	-0.0380302	-0.662538
8.6	0.350738	0.0200992	-0.618281
8.8	0.351052	0.0775607	-0.573558
9	0.351313	0.134247	-0.528448
9.2	0.35153	0.190049	-0.483029
9.4	0.351709	0.244861	-0.437379
9.6	0.351858	0.298575	-0.391576
9.8	0.351981	0.351082	-0.345697
10	0.352083	0.402276	-0.299821
10.2	0.352169	0.452048	-0.254025
10.4	0.352239	0.500291	-0.208388
10.6	0.352297	0.546898	-0.162987
10.8	0.352346	0.591761	-0.1179
11	0.352386	0.634772	-0.0732063
11.2	0.352419	0.675823	-0.0289824
11.4	0.352447	0.714807	0.0146933
11.6	0.35247	0.751617	0.0577429
11.8	0.352489	0.786144	0.100088
12	0.352504	0.818281	0.141652
12.2	0.352518	0.847921	0.182355
12.4	0.352528	0.874956	0.222121
12.6	0.352537	0.899277	0.260871
12.8	0.352545	0.920779	0.298527
13	0.352551	0.939397	0.335011
13.2	0.352556	0.955213	0.370259
13.4	0.35256	0.968334	0.404262
13.6	0.352563	0.978868	0.437026
13.8	0.352566	0.986923	0.468557
14	0.352569	0.992607	0.498861
14.2	0.352571	0.996027	0.527945
14.4	0.352573	0.997291	0.555813
14.6	0.352574	0.996508	0.582473
14.8	0.352575	0.993785	0.607931
15	0.352576	0.989229	0.632192
15.2	0.352577	0.982949	0.655262
15.4	0.352577	0.975053	0.677148
15.6	0.352578	0.965648	0.697855
15.8	0.352579	0.954842	0.71739
16	0.352579	0.942743	0.735758
16.2	0.352579	0.929459	0.752967
16.4	0.35258	0.915097	0.76902
16.6	0.35258	0.899766	0.783926
16.8	0.35258	0.883574	0.79769
17	0.35258	0.866627	0.810317
17.2	0.35258	0.849035	0.821814
17.4	0.35258	0.830904	0.832188
17.6	0.35258	0.812343	0.841443
17.8	0.35258	0.79346	0.849586
18	0.35258	0.774362	0.856624
18.2	0.35258	0.755157	0.862561
18.4	0.35258	0.735953	0.867405
18.6	0.35258	0.716858	0.871161
18.8	0.35258	0.697979	0.873835
19	0.352581	0.679425	0.875433
19.2	0.352581	0.661303	0.875962
19.4	0.352581	0.643722	0.875428
19.6	0.352581	0.626788	0.873835
19.8	0.352581	0.610556	0.871192
20	0.352581	0.595002	0.867522
20.2	0.352581	0.580094	0.862888
20.4	0.352581	0.565799	0.857359
20.6	0.352581	0.552087	0.851002
20.8	0.352581	0.538925	0.843885
21	0.352581	0.526282	0.836075
21.2	0.352581	0.514125	0.82764
21.4	0.352581	0.502423	0.818647
21.6	0.352581	0.491144	0.809165
21.8	0.352581	0.480255	0.79926
22	0.352581	0.469726	0.789001
22.2	0.352581	0.459524	0.778456
22.4	0.352581	0.449618	0.767691
22.6	0.352581	0.439976	0.756775
22.8	0.352581	0.430565	0.745775
23	0.352581	0.421354	0.734759
23.2	0.352581	0.412311	0.723794
23.4	0.352581	0.403404	0.712949
23.6	0.352581	0.394602	0.70229
23.8	0.352581	0.385872	0.691886
24	0.352581	0.377183	0.681804
24.2	0.352581	0.368503	0.672112
24.4	0.352581	0.3598	0.662878
24.6	0.352581	0.351042	0.654169
24.8	0.352581	0.342197	0.646052
25	0.352581	0.333233	0.638596
25.2	0.352581	0.324119	0.631868
25.4	0.352581	0.314823	0.625936
25.6	0.352581	0.305313	0.620867
25.8	0.352581	0.295557	0.61673
26	0.352581	0.285523	0.613591
26.2	0.352581	0.275179	0.611519
26.4	0.352581	0.264497	0.61058
26.6	0.352581	0.253503	0.61084
26.8	0.352581	0.242267	0.612266
27	0.352581		5.18966
27.2	0.352581		5.17827
27.4	0.352581		5.16686
27.6	0.352581		5.15549
27.8	0.352581		5.14423
28	0.352581		5.13315
28.2	0.352581		5.12233
28.4	0.352581		5.11183
28.6	0.352581		5.10172
28.8	0.352581		5.09207
29	0.352581		5.08296
29.2	0.352581		5.07445
29.4	0.352581		5.06662
29.6	0.352581		5.05953
29.8	0.352581		5.05325
30	0.352581		5.04786
	11.6214		5.04343
	11.6201		5.04002
	11.6148		5.03771
	11.6052		5.03656
	11.5909		5.03665
	11.5715		5.03805
	11.5466
	11.5159
	11.4789
	11.4352
	11.3846
	11.6166
	11.6147
	11.6128
	11.6108
	11.6088
	11.6067
	11.6046
	11.6024
	11.6002
	11.5979
	11.5955
	11.5931
	11.5907
	11.5882
	11.5856
	11.5829
	11.5802
	11.5775
	11.5747
	11.5718
	11.5689
	11.5659
	11.5628
	11.5597
	11.5565
	11.5533
	11.55
	11.5466
	11.5432
	11.5397
	11.5361
	11.5325
	11.5288
	11.525
	11.5212
	11.5173
	11.5134
	11.5093
	11.5052
	11.5011
	11.4968
	11.4925
	11.4882
	11.4837
	11.4792
	11.4746
	11.47
	11.4653
	11.4605
	11.4556
	11.4507
	11.4456
	11.4406
	11.4354
	11.4301
	11.4248
	11.4194
	11.414
	11.4084
	11.4028
	11.3971
	11.3914
	11.3855
	11.3796
	11.3736
	11.3675
	11.3613
	11.3551
	11.3487
	11.3423
	11.3358
	11.3293
	11.3226
	11.3159
	11.309
	11.3021
	11.2951
	11.2881
	11.2809
	11.2737
	11.2663
	11.2589
	11.2514
	11.2438
	11.2362
	11.2284
	11.2205
	11.2126
	11.2046
	11.1964
	11.1882
	11.1799
	11.1715
	11.1631
	11.1545
	11.1458
	11.1371
	11.1282
	11.1193
	11.1102
	11.1011
	11.0919
	11.0826
	11.0731
	11.0636
	11.054
	11.0443
	11.0345
	11.0246
	11.0146
	11.0045
	10.9943
	10.984
	10.9736
	10.9631
	10.9525
	10.9418
	10.931
	10.9201
	10.9091
	10.898
	10.8868
	10.8755
	10.8641
	10.8526
	10.841
	10.8292
	10.8174
	10.8055
	10.7934
	10.7813
	10.769
	10.7566
	10.7441
	10.7316
	10.7189
	10.7061
	10.6932
	10.6801
	10.667
	10.6537
	10.6404
	10.6269
	10.6133
	10.5997
	10.5858
	10.5719
	10.5579
	10.5437
	10.5295
	10.5151
	10.5006
	10.486
	10.4713
	10.4564
	10.4415
	10.4264
	10.4112
	10.3959
	10.3804
	10.3649
	10.3492
	10.3334
	10.3175
	10.3015
	10.2853
	10.269
	10.2526
	10.2361
	10.2194
	10.2027
	10.1858
	10.1687
	10.1516
	10.1343
	10.1169
	10.0994
	10.0818
	10.064
	10.0461
	10.028
	10.0099
	9.99158
	9.97316
	9.95461
	9.93593
	9.91712
	9.89818
	9.87911
	9.8599
	9.84057
	9.8211
	9.8015
	9.78176
	9.76189
	9.74189
	9.72175
	9.70148
	9.68107
	9.66052
	9.63984
	9.61902
	9.59807
	9.57697
	9.55574
	9.53437
	9.51286
	9.49122
	9.46943
	9.4475
	9.42543
	9.40322
	9.38087
	9.35838
	9.33574
	9.31296
	9.29004
	9.26698
	9.24377
	9.22042
	9.19692
	9.17327
	9.14949
	9.12555
	9.10147
	9.07724
	9.05286
	9.02834
	9.00367
	8.97885
	8.95388
	8.92876
	8.90349
	8.87807
	8.8525
	8.82678
	8.8009
	8.77488
	8.7487
	8.72237
	8.69588
	8.66925
	8.64246
	8.61551
	8.58841
	8.56115
	8.53374
	8.50617
	8.47844
	8.45056
	8.42252
	8.39432
	8.36597
	8.33745
	8.30878
	8.27994
	8.25095
	8.22179
	8.19248
	8.163
	8.13336
	8.10356
	8.0736
	8.04347
	8.01318
	7.98273
	7.95211
	7.92133
	7.89038
	7.85927
	7.82799
	7.79654
	7.76493
	7.73315
	7.7012
	7.66909
	7.6368
	7.60435
	7.57173
	7.53893
	7.50597
	7.47284
	7.43953
	7.40606
	7.37241
	7.33859
	7.3046
	7.27043
	7.23609
	7.20158
	7.16689
	7.13203
	7.09699
	7.06178
	7.02639
	6.99082
	6.95508
	6.91916
	6.88306
	6.84679
	6.81033
	6.7737
	6.73688
