# Supplementary material for: The aorta in humans and African great apes, and cardiac output and metabolic levels in human evolution
Source: Sci Rep. 2023 Apr 26;13:6841. doi: 10.1038/s41598-023-33675-1 (PMC10133235; doi:10.1038/s41598-023-33675-1)
Supplement: Supplementary file 12 — Supplementary Table 9. [file 41598_2023_33675_MOESM12_ESM.xlsx]

## Sheet: Hoja1
age	brain	cohcz	teeadjcz	cobsacz
0	-5.42654	-3.9893	0.193695	0.522395
0.2	-4.43982	-3.55702	0.411277	0.642205
0.4	-3.62157	-3.15722	0.611059	0.752445
0.6	-2.94303	-2.78867	0.793651	0.853439
0.8	-2.38034	-2.4501	0.959664	0.945514
1	-1.91373	-2.14028	1.10971	1.02899
1.2	-1.52678	-1.85795	1.24439	1.10421
1.4	-1.2059	-1.60186	1.36433	1.17147
1.6	-0.939808	-1.37077	1.47012	1.23112
1.8	-0.719147	-1.16343	1.56239	1.28348
2	-0.536161	-0.978583	1.64174	1.32886
2.2	-0.384419	-0.814992	1.70878	1.36761
2.4	-0.258585	-0.671401	1.76412	1.40003
2.6	-0.154235	-0.546566	1.80837	1.42647
2.8	-0.067702	-0.439236	1.84214	1.44723
3	0.00405699	-0.348162	1.86604	1.46266
3.2	0.0635636	-0.272097	1.88069	1.47307
3.4	0.11291	-0.209792	1.88669	1.47879
3.6	0.153831	-0.159998	1.88464	1.48014
3.8	0.187765	-0.121467	1.87517	1.47745
4	0.215906	-0.0929504	1.85889	1.47104
4.2	0.239241	-0.0731999	1.83639	1.46125
4.4	0.258593	-0.0609665	1.8083	1.44839
4.6	0.27464	-0.0550029	1.77522	1.43279
4.8	0.287948	-0.0540576	1.73776	1.41478
5	0.298983	-0.0568853	1.69653	1.39467
5.2	0.308134	-0.0622366	1.65214	1.37281
5.4	0.315723	-0.0688622	1.60521	1.3495
5.6	0.322016	-0.0755146	1.55634	1.32508
5.8	0.327235	-0.0809446	1.50614	1.29987
6	0.331562	-0.0839026	1.45523	1.2742
6.2	0.335151	-0.0831434	1.40421	1.24839
6.4	0.338127	-0.077426	1.35369	1.22258
6.6	0.340595	-0.0661151	1.30421	1.19676
6.8	0.342641	-0.0495088	1.25588	1.17093
7	0.344338	-0.0279794	1.20868	1.14508
7.2	0.345746	-0.00190535	1.16255	1.11918
7.4	0.346913	0.028341	1.11748	1.09323
7.6	0.347881	0.062381	1.07342	1.06721
7.8	0.348683	0.0998424	1.03034	1.04112
8	0.349348	0.140347	0.98821	1.01494
8.2	0.3499	0.183521	0.946988	0.988654
8.4	0.350358	0.22899	0.906641	0.962255
8.6	0.350738	0.276376	0.867135	0.935729
8.8	0.351052	0.325306	0.828435	0.909063
9	0.351313	0.375402	0.790506	0.882244
9.2	0.35153	0.42629	0.753314	0.855262
9.4	0.351709	0.477596	0.716824	0.828102
9.6	0.351858	0.528944	0.681001	0.800754
9.8	0.351981	0.579959	0.64581	0.773203
10	0.352083	0.630262	0.611217	0.745438
10.2	0.352169	0.679481	0.577187	0.717447
10.4	0.352239	0.727241	0.543684	0.689216
10.6	0.352297	0.773165	0.510675	0.660734
10.8	0.352346	0.816878	0.478124	0.631988
11	0.352386	0.858005	0.445996	0.602965
11.2	0.352419	0.896169	0.414258	0.573654
11.4	0.352447	0.930997	0.382873	0.544041
11.6	0.35247	0.962112	0.351808	0.514114
11.8	0.352489	0.98914	0.321028	0.483862
12	0.352504	1.01171	0.290497	0.45327
12.2	0.352518	1.02943	0.260181	0.422328
12.4	0.352528	1.04194	0.230046	0.391022
12.6	0.352537	1.04887	0.200056	0.35934
12.8	0.352545	1.04986	0.170176	0.32727
13	0.352551	1.04495	0.140373	0.294803
13.2	0.352556	1.03444	0.11061	0.261964
13.4	0.35256	1.0186	0.0808689	0.22879
13.6	0.352563	0.997714	0.0511683	0.195322
13.8	0.352566	0.972073	0.0215347	0.161598
14	0.352569	0.941961	-0.00800556	0.127659
14.2	0.352571	0.90766	-0.0374263	0.0935428
14.4	0.352573	0.86946	-0.0667012	0.0592892
14.6	0.352574	0.827642	-0.095804	0.0249374
14.8	0.352575	0.782494	-0.124708	-0.00947339
15	0.352576	0.734301	-0.153388	-0.0439038
15.2	0.352577	0.683345	-0.181817	-0.0783147
15.4	0.352577	0.629916	-0.209968	-0.112667
15.6	0.352578	0.574295	-0.237816	-0.14692
15.8	0.352579	0.516769	-0.265335	-0.181037
16	0.352579	0.457623	-0.292497	-0.214977
16.2	0.352579	0.39714	-0.319277	-0.248701
16.4	0.35258	0.335609	-0.345648	-0.282169
16.6	0.35258	0.273315	-0.371584	-0.315344
16.8	0.35258	0.210539	-0.397059	-0.348184
17	0.35258	0.14757	-0.422047	-0.380652
17.2	0.35258	0.0846903	-0.44652	-0.412707
17.4	0.35258	0.0221891	-0.470454	-0.444311
17.6	0.35258	-0.0396522	-0.493822	-0.475424
17.8	0.35258	-0.100548	-0.516597	-0.506007
18	0.35258	-0.160211	-0.538753	-0.536021
18.2	0.35258	-0.218358	-0.560264	-0.565426
18.4	0.35258	-0.274703	-0.581103	-0.594183
18.6	0.35258	-0.328961	-0.601245	-0.622253
18.8	0.35258	-0.380847	-0.620663	-0.649597
19	0.352581	-0.430076	-0.63933	-0.676175
19.2	0.352581		-0.657221	-0.701949
19.4	0.352581		-0.674309	-0.726878
19.6	0.352581		-0.690569	-0.750924
19.8	0.352581		-0.705972	-0.77406
20	0.352581		-0.720495	-0.79631
20.2	0.352581		-0.734138	-0.817706
20.4	0.352581		-0.746942	-0.838283
20.6	0.352581		-0.758947	-0.858075
20.8	0.352581		-0.770196	-0.877115
21	0.352581		-0.780731	-0.895437
21.2	0.352581		-0.790593	-0.913075
21.4	0.352581		-0.799825	-0.930063
21.6	0.352581		-0.808468	-0.946434
21.8	0.352581		-0.816563	-0.962223
22	0.352581		-0.824154	-0.977464
22.2	0.352581		-0.831282	-0.992189
22.4	0.352581		-0.837988	-1.00643
22.6	0.352581		-0.844315	-1.02023
22.8	0.352581		-0.850304	-1.03361
23	0.352581		-0.855998	-1.04662
23.2	0.352581		-0.861437	-1.05927
23.4	0.352581		-0.866665	-1.07162
23.6	0.352581		-0.871723	-1.08369
23.8	0.352581		-0.876652	-1.09551
24	0.352581		-0.881495	-1.10712
24.2	0.352581		-0.886293	-1.11856
24.4	0.352581		-0.891089	-1.12985
24.6	0.352581		-0.895924	-1.14103
24.8	0.352581		-0.90084	-1.15214
25	0.352581		-0.905879	-1.1632
25.2	0.352581		-0.911083	-1.17426
25.4	0.352581		-0.916494	-1.18534
25.6	0.352581		-0.922153	-1.19649
25.8	0.352581		-0.928103	-1.20772
26	0.352581		-0.934384	-1.21909
26.2	0.352581		-0.941041	-1.23061
26.4	0.352581		-0.948113	-1.24233
26.6	0.352581		-0.955643	-1.25423
26.8	0.352581		-0.963667	-1.26621
27	0.352581		-0.972153	-1.27814
27.2	0.352581			-1.28992
27.4	0.352581			-1.30144
27.6	0.352581			-1.31258
27.8	0.352581			-1.32322
28	0.352581			-1.33326
28.2	0.352581			-1.34258
28.4	0.352581			-1.35106
28.6	0.352581			-1.3586
28.8	0.352581			-1.36508
29	0.352581			-1.37039
29.2	0.352581			-1.37441
29.4	0.352581			-1.37702
29.6	0.352581			-1.37813
29.8	0.352581			-1.37761
30	0.352581
