# Supplementary material for: The aorta in humans and African great apes, and cardiac output and metabolic levels in human evolution
Source: Sci Rep. 2023 Apr 26;13:6841. doi: 10.1038/s41598-023-33675-1 (PMC10133235; doi:10.1038/s41598-023-33675-1)
Supplement: Supplementary file 13 — Supplementary Table 10. [file 41598_2023_33675_MOESM13_ESM.xlsx]

## Sheet: ZSCORES
age	liver	brain	heart	lung	kidney	spleen
0	-2.46	-5.42654	-2.04	-2.07	-2.16	-2.69
0.2	-2.35	-4.43982	-1.98	-2	-2.09	-2.51
0.4	-2.25	-3.62157	-1.93	-1.94	-2.02	-2.34
0.6	-2.16	-2.94303	-1.88	-1.89	-1.96	-2.2
0.8	-2.07	-2.38034	-1.83	-1.84	-1.9	-2.06
1	-1.99	-1.91373	-1.79	-1.79	-1.84	-1.94
1.2	-1.91	-1.52678	-1.74	-1.74	-1.79	-1.84
1.4	-1.84	-1.2059	-1.7	-1.7	-1.74	-1.75
1.6	-1.77	-0.939808	-1.66	-1.66	-1.69	-1.67
1.8	-1.7	-0.719147	-1.62	-1.62	-1.65	-1.6
2	-1.65	-0.536161	-1.59	-1.59	-1.6	-1.54
2.2	-1.59	-0.384419	-1.56	-1.55	-1.56	-1.49
2.4	-1.54	-0.258585	-1.52	-1.52	-1.52	-1.45
2.6	-1.49	-0.154235	-1.49	-1.49	-1.49	-1.42
2.8	-1.45	-0.067702	-1.46	-1.47	-1.45	-1.39
3	-1.41	0.00405699	-1.44	-1.44	-1.42	-1.37
3.2	-1.37	0.0635636	-1.41	-1.41	-1.39	-1.36
3.4	-1.33	0.11291	-1.38	-1.39	-1.36	-1.34
3.6	-1.3	0.153831	-1.36	-1.37	-1.33	-1.34
3.8	-1.27	0.187765	-1.33	-1.35	-1.3	-1.33
4	-1.24	0.215906	-1.31	-1.32	-1.28	-1.32
4.2	-1.21	0.239241	-1.28	-1.3	-1.25	-1.32
4.4	-1.18	0.258593	-1.26	-1.28	-1.22	-1.32
4.6	-1.16	0.27464	-1.24	-1.26	-1.2	-1.31
4.8	-1.13	0.287948	-1.21	-1.24	-1.17	-1.3
5	-1.11	0.298983	-1.19	-1.22	-1.15	-1.29
5.2	-1.08	0.308134	-1.17	-1.2	-1.13	-1.28
5.4	-1.06	0.315723	-1.14	-1.18	-1.1	-1.26
5.6	-1.03	0.322016	-1.12	-1.15	-1.08	-1.23
5.8	-1.01	0.327235	-1.09	-1.13	-1.05	-1.2
6	-0.98	0.331562	-1.07	-1.1	-1.03	-1.17
6.2	-0.96	0.335151	-1.04	-1.08	-1	-1.13
6.4	-0.93	0.338127	-1.01	-1.05	-0.97	-1.08
6.6	-0.9	0.340595	-0.98	-1.02	-0.94	-1.03
6.8	-0.87	0.342641	-0.95	-0.99	-0.91	-0.98
7	-0.84	0.344338	-0.92	-0.95	-0.88	-0.93
7.2	-0.8	0.345746	-0.88	-0.92	-0.85	-0.87
7.4	-0.76	0.346913	-0.85	-0.88	-0.82	-0.81
7.6	-0.73	0.347881	-0.81	-0.84	-0.79	-0.74
7.8	-0.69	0.348683	-0.78	-0.8	-0.75	-0.68
8	-0.65	0.349348	-0.74	-0.76	-0.71	-0.61
8.2	-0.61	0.3499	-0.7	-0.71	-0.68	-0.54
8.4	-0.56	0.350358	-0.66	-0.67	-0.64	-0.47
8.6	-0.52	0.350738	-0.62	-0.62	-0.6	-0.4
8.8	-0.48	0.351052	-0.58	-0.58	-0.56	-0.33
9	-0.43	0.351313	-0.54	-0.53	-0.52	-0.26
9.2	-0.39	0.35153	-0.49	-0.48	-0.48	-0.19
9.4	-0.34	0.351709	-0.45	-0.43	-0.44	-0.12
9.6	-0.3	0.351858	-0.41	-0.38	-0.4	-0.05
9.8	-0.25	0.351981	-0.36	-0.33	-0.36	0.02
10	-0.2	0.352083	-0.32	-0.29	-0.32	0.08
10.2	-0.16	0.352169	-0.28	-0.24	-0.28	0.15
10.4	-0.11	0.352239	-0.23	-0.19	-0.24	0.21
10.6	-0.07	0.352297	-0.19	-0.14	-0.2	0.27
10.8	-0.02	0.352346	-0.15	-0.09	-0.15	0.33
11	0.02	0.352386	-0.1	-0.04	-0.11	0.38
11.2	0.07	0.352419	-0.06	0.01	-0.07	0.43
11.4	0.11	0.352447	-0.02	0.05	-0.03	0.48
11.6	0.15	0.35247	0.02	0.1	0.01	0.53
11.8	0.19	0.352489	0.06	0.15	0.05	0.57
12	0.23	0.352504	0.1	0.19	0.09	0.61
12.2	0.27	0.352518	0.14	0.23	0.13	0.64
12.4	0.31	0.352528	0.18	0.28	0.17	0.68
12.6	0.35	0.352537	0.22	0.32	0.2	0.71
12.8	0.38	0.352545	0.26	0.35	0.24	0.74
13	0.41	0.352551	0.29	0.39	0.28	0.76
13.2	0.44	0.352556	0.33	0.43	0.31	0.79
13.4	0.47	0.35256	0.36	0.46	0.35	0.81
13.6	0.5	0.352563	0.39	0.49	0.38	0.83
13.8	0.52	0.352566	0.43	0.52	0.41	0.85
14	0.54	0.352569	0.45	0.55	0.45	0.86
14.2	0.56	0.352571	0.48	0.57	0.48	0.88
14.4	0.58	0.352573	0.51	0.6	0.51	0.89
14.6	0.6	0.352574	0.54	0.62	0.53	0.9
14.8	0.62	0.352575	0.56	0.64	0.56	0.91
15	0.63	0.352576	0.58	0.66	0.59	0.91
15.2	0.64	0.352577	0.61	0.68	0.61	0.92
15.4	0.65	0.352577	0.63	0.69	0.64	0.92
15.6	0.66	0.352578	0.65	0.71	0.66	0.93
15.8	0.67	0.352579	0.67	0.72	0.68	0.93
16	0.68	0.352579	0.68	0.73	0.71	0.93
16.2	0.68	0.352579	0.7	0.74	0.73	0.92
16.4	0.69	0.35258	0.72	0.75	0.75	0.92
16.6	0.69	0.35258	0.73	0.76	0.76	0.92
16.8	0.7	0.35258	0.75	0.77	0.78	0.91
17	0.7	0.35258	0.76	0.78	0.8	0.91
17.2	0.71	0.35258	0.78	0.78	0.82	0.9
17.4	0.71	0.35258	0.79	0.79	0.83	0.9
17.6	0.71	0.35258	0.8	0.79	0.85	0.89
17.8	0.71	0.35258	0.81	0.8	0.86	0.88
18	0.72	0.35258	0.83	0.8	0.87	0.87
18.2	0.72	0.35258	0.84	0.81	0.89	0.86
18.4	0.72	0.35258	0.85	0.81	0.9	0.85
18.6	0.73	0.35258	0.86	0.82	0.91	0.84
18.8	0.73	0.35258	0.87	0.82	0.92	0.83
19	0.73	0.352581	0.88	0.83	0.93	0.82
19.2	0.74	0.352581	0.89	0.83	0.94	0.81
19.4	0.74	0.352581	0.89	0.84	0.94	0.8
19.6	0.75	0.352581	0.9	0.84	0.95	0.79
19.8	0.76	0.352581	0.91	0.85	0.96	0.78
20	0.76	0.352581	0.92	0.85	0.96	0.77
20.2	0.77	0.352581	0.93	0.86	0.97	0.76
20.4	0.78	0.352581	0.94	0.87	0.97	0.75
20.6	0.79	0.352581	0.94	0.87	0.98	0.74
20.8	0.81	0.352581	0.95	0.88	0.98	0.73
21	0.82	0.352581	0.96	0.89	0.98	0.72
21.2	0.83	0.352581	0.97	0.9	0.98	0.71
21.4	0.85	0.352581	0.98	0.91	0.98	0.7
21.6	0.86	0.352581	0.98	0.92	0.99	0.69
21.8	0.88	0.352581	0.99	0.93	0.99	0.69
22	0.89	0.352581	1	0.94	0.99	0.68
22.2	0.91	0.352581	1	0.95	0.99	0.68
22.4	0.92	0.352581	1.01	0.96	0.99	0.67
22.6	0.94	0.352581	1.01	0.97	0.99	0.67
22.8	0.95	0.352581	1.02	0.98	0.98	0.66
23	0.97	0.352581	1.03	0.99	0.98	0.66
23.2	0.98	0.352581	1.03	0.99	0.98	0.65
23.4	1	0.352581	1.03	1	0.98	0.65
23.6	1.01	0.352581	1.04	1.01	0.98	0.64
23.8	1.02	0.352581	1.04	1.02	0.98	0.64
24	1.03	0.352581	1.04	1.02	0.98	0.63
24.2	1.04	0.352581	1.04	1.03	0.98	0.62
24.4	1.05	0.352581	1.04	1.03	0.98	0.62
24.6	1.06	0.352581	1.04	1.03	0.97	0.61
24.8	1.07	0.352581	1.04	1.03	0.97	0.6
25	1.07	0.352581	1.04	1.03	0.97	0.59
25.2	1.08	0.352581	1.04	1.03	0.97	0.58
25.4	1.08	0.352581	1.04	1.03	0.97	0.57
25.6	1.08	0.352581	1.03	1.03	0.97	0.56
25.8	1.08	0.352581	1.03	1.02	0.97	0.54
26	1.07	0.352581	1.02	1.01	0.98	0.53
26.2	1.06	0.352581	1.02	1	0.98	0.51
26.4	1.05	0.352581	1.01	0.99	0.98	0.49
26.6	1.04	0.352581	1	0.98	0.98	0.47
26.8	1.03	0.352581	0.99	0.97	0.99	0.44
27	1.01	0.352581	0.98	0.95	0.99	0.42
