# Supplementary material for: The aorta in humans and African great apes, and cardiac output and metabolic levels in human evolution
Source: Sci Rep. 2023 Apr 26;13:6841. doi: 10.1038/s41598-023-33675-1 (PMC10133235; doi:10.1038/s41598-023-33675-1)
Supplement: Supplementary file 14 — Supplementary Table 11. [file 41598_2023_33675_MOESM14_ESM.xlsx]

## Sheet: Hoja1
age	brain	heightmfvzs	weightmfvzs
0		7.5379	4.92043
0.0416667		7.5379	4.92043
0.125		5.3337	4.44395
0.208333		3.89356	3.86453
0.291667		3.10689	3.33805
0.375		2.59797	2.85762
0.458333		2.23631	2.41965
0.541667		1.96331	2.02137
0.625		1.74836	1.6602
0.708333		1.57375	1.33365
0.791667		1.42847	1.03928
0.875		1.30525	0.774747
0.958333		1.19912	0.537792
1.04167		1.10651	0.326282
1.125		1.02482	0.138192
1.20833		0.952103	-0.0283884
1.29167		0.88684	-0.175254
1.375		0.827859	-0.304089
1.45833		0.774226	-0.416472
1.54167		0.725189	-0.513874
1.625		0.680135	-0.59767
1.70833		0.638559	-0.669138
1.79167		0.600039	-0.729465
1.875		0.564226	-0.779752
1.95833		0.5	-0.821019
2		0.486359	-0.84685
2.04167		0.491988	-0.861564
2.125		0.509689	-0.880185
2.20833		0.471649	-0.899753
2.29167		0.433258	-0.913648
2.375		0.39476	-0.922541
2.45833		0.356436	-0.927054
2.54167		0.31857	-0.927751
2.625		0.281452	-0.925153
2.70833		0.245362	-0.919724
2.79167		0.210566	-0.911895
2.875		0.177323	-0.902071
2.95833		0.145859	-0.890585
3.04167		0.116382	-0.877776
3.125		0.130791	-0.86391
3.20833		0.119123	-0.84926
3.29167		0.108815	-0.834044
3.375		0.0997533	-0.818491
3.45833		0.0918283	-0.802753
3.54167		0.0849439	-0.786983
3.625		0.0790037	-0.771337
3.70833		0.0739195	-0.755914
3.79167		0.0696081	-0.740811
3.875		0.0659918	-0.726098
3.95833		0.0629974	-0.711858
4.04167		0.0605562	-0.698118
4.125		0.0586034	-0.684912
4.20833		0.0570784	-0.672274
4.29167		0.0559224	-0.660202
4.375		0.0550883	-0.6487
4.45833		0.054514	-0.637759
4.54167		0.0541606	-0.627363
4.625		0.0539799	-0.617487
4.70833		0.0539298	-0.608096
4.79167		0.05397	-0.599175
4.875		0.0540633	-0.590666
4.95833		0.054174	-0.582531
5.04167		0.0542692	-0.574725
5.125		0.0543175	-0.567196
5.20833		0.0542899	-0.559903
5.29167		0.0541593	-0.552784
5.375		0.0539004	-0.545789
5.45833		0.05349	-0.538864
5.54167		0.0529064	-0.531955
5.625		0.05213	-0.525007
5.70833		0.0511431	-0.517968
5.79167		0.0499289	-0.510783
5.875		0.0484764	-0.5034
5.95833		0.0467639	-0.495762
6.04167		0.0447908	-0.48784
6.125		0.0425427	-0.479565
6.20833		0.0400126	-0.470898
6.29167		0.0371943	-0.461794
6.375		0.0340839	-0.452212
6.45833		0.0306783	-0.442116
6.54167		0.0269763	-0.431468
6.625		0.0229784	-0.42023
6.70833		0.0186865	-0.408371
6.79167		0.0141044	-0.395882
6.875		0.00923695	-0.382719
6.95833		0.00409098	-0.368868
7.04167		-0.0013254	-0.354314
7.125		-0.00700256	-0.339036
7.20833		-0.0129288	-0.323044
7.29167		-0.0190917	-0.306298
7.375		-0.0254738	-0.288836
7.45833		-0.0320672	-0.27062
7.54167		-0.0388473	-0.251678
7.625		-0.0457973	-0.23201
7.70833		-0.0528966	-0.211627
7.79167		-0.0601231	-0.190545
7.875		-0.067453	-0.16877
7.95833		-0.0748607	-0.146339
8.04167		-0.0823197	-0.123255
8.125		-0.0898006	-0.0995525
8.20833		-0.0972731	-0.0752516
8.29167		-0.104705	-0.0503824
8.375		-0.112063	-0.0249753
8.45833		-0.11931	0.000939452
8.54167		-0.126409	0.0273289
8.625		-0.13332	0.0541615
8.70833		-0.140003	0.0813876
8.79167		-0.146413	0.108995
8.875		-0.152506	0.13693
8.95833		-0.158235	0.165157
9.04167		-0.163552	0.193637
9.125		-0.168407	0.22233
9.20833		-0.172749	0.251195
9.29167		-0.176526	0.280191
9.375		-0.179686	0.309275
9.45833		-0.182176	0.338406
9.54167		-0.183945	0.36755
9.625		-0.184942	0.396641
9.70833		-0.185118	0.425654
9.79167		-0.184428	0.45454
9.875		-0.182832	0.483255
9.95833		-0.180294	0.511754
10.0417		-0.176787	0.539992
10.125		-0.172291	0.567925
10.2083		-0.166798	0.595507
10.2917		-0.160313	0.622693
10.375		-0.152852	0.649439
10.4583		-0.144451	0.6757
10.5417		-0.135159	0.701429
10.625		-0.125047	0.726591
10.7083		-0.114204	0.751112
10.7917		-0.102737	0.774979
10.875		-0.0907737	0.798129
10.9583		-0.0784595	0.820555
11.0417		-0.0659549	0.842139
11.125		-0.0534334	0.86291
11.2083		-0.0410775	0.882789
11.2917		-0.0290739	0.90174
11.375		-0.0176092	0.919723
11.4583		-0.00686306	0.936694
11.5417		0.00299348	0.952614
11.625		0.0118119	0.967436
11.7083		0.019459	0.981147
11.7917		0.0258308	0.993671
11.875		0.0308441	1.005
11.9583		0.0344559	1.01508
12.0417		0.0366396	1.02389
12.125		0.0374	1.03139
12.2083		0.0367638	1.03754
12.2917		0.0347764	1.04233
12.375		0.0314964	1.04571
12.4583		0.0269912	1.04766
12.5417		0.0213312	1.04817
12.625		0.0145852	1.04719
12.7083		0.00681744	1.04471
12.7917		-0.00191669	1.04072
12.875		-0.0115711	1.03518
12.9583		-0.0221098	1.0281
13.0417		-0.033507	1.01945
13.125		-0.0457451	1.00924
13.2083		-0.0588101	0.99743
13.2917		-0.0726969	0.98404
13.375		-0.0873943	0.969062
13.4583		-0.102894	0.952508
13.5417		-0.11918	0.934358
13.625		-0.13623	0.91464
13.7083		-0.154013	0.893359
13.7917		-0.172489	0.870531
13.875		-0.191607	0.846172
13.9583		-0.211306	0.820306
14.0417		-0.231524	0.792958
14.125		-0.252173	0.764158
14.2083		-0.273179	0.733939
14.2917		-0.29445	0.702339
14.375		-0.315897	0.669411
14.4583		-0.337427	0.635168
14.5417		-0.358951	0.599691
14.625		-0.380378	0.563023
14.7083		-0.401625	0.525222
14.7917		-0.422614	0.486351
14.875		-0.443269	0.446492
14.9583		-0.463525	0.405648
15.0417		-0.483321	0.363993
15.125		-0.502606	0.321536
15.2083		-0.521336	0.278374
15.2917		-0.539473	0.234592
15.375		-0.556988	0.190274
15.4583		-0.573859	0.145511
15.5417		-0.59007	0.100405
15.625		-0.605611	0.0549996
15.7083		-0.620477	0.00946417
15.7917		-0.634669	-0.036155
15.875		-0.648194	-0.0817786
15.9583		-0.661059	-0.127229
16.0417		-0.673276	-0.172481
16.125		-0.684863	-0.217416
16.2083		-0.695835	-0.261939
16.2917		-0.706213	-0.305952
16.375		-0.716017	-0.349364
16.4583		-0.725269	-0.392082
16.5417		-0.733994	-0.434016
16.625		-0.742213	-0.475079
16.7083		-0.749951	-0.515186
16.7917		-0.757231	-0.554256
16.875		-0.764076	-0.59221
16.9583		-0.77051	-0.628975
17.0417		-0.776554	-0.664481
17.125		-0.782232	-0.698663
17.2083		-0.787562	-0.731461
17.2917		-0.792567	-0.762798
17.375		-0.797265	-0.792705
17.4583		-0.801675	-0.821053
17.5417		-0.805815	-0.847844
17.625		-0.809701	-0.873069
17.7083		-0.81335	-0.896671
17.7917		-0.816777	-0.918695
17.875		-0.819995	-0.939138
17.9583		-0.823019	-0.958026
18.0417		-0.82586	-0.975403
18.125		-0.828531	-0.991331
18.2083		-0.831043	-1.00592
18.2917		-0.833406	-1.0192
18.375		-0.83563	-1.03136
18.4583		-0.837724	-1.04254
18.5417		-0.839696	-1.05291
18.625		-0.841555	-1.06268
18.7083		-0.843308	-1.07218
18.7917		-0.844961	-1.08159
18.875		-0.846521	-1.09129
18.9583		-0.847994	-1.10166
19.0417		-0.849386	-1.11309
19.125		-0.850702	-1.12609
19.2083		-0.851946	-1.14118
19.2917		-0.853124	-1.15891
19.375		-0.854239	-1.17995
19.4583		-0.855295	-1.20498
19.5417		-0.856296	-1.23478
19.625		-0.857246	-1.27017
19.7083		-0.858147	-1.31204
19.7917		-0.859002	-1.36135
19.875		-0.859815	-1.41905
19.9583		-0.860587	-1.48631
0	-5.42654
0.2	-4.43982
0.4	-3.62157
0.6	-2.94303
0.8	-2.38034
1	-1.91373
1.2	-1.52678
1.4	-1.2059
1.6	-0.939808
1.8	-0.719147
2	-0.536161
2.2	-0.384419
2.4	-0.258585
2.6	-0.154235
2.8	-0.067702
3	0.00405699
3.2	0.0635636
3.4	0.11291
3.6	0.153831
3.8	0.187765
4	0.215906
4.2	0.239241
4.4	0.258593
4.6	0.27464
4.8	0.287948
5	0.298983
5.2	0.308134
5.4	0.315723
5.6	0.322016
5.8	0.327235
6	0.331562
6.2	0.335151
6.4	0.338127
6.6	0.340595
6.8	0.342641
7	0.344338
7.2	0.345746
7.4	0.346913
7.6	0.347881
7.8	0.348683
8	0.349348
8.2	0.3499
8.4	0.350358
8.6	0.350738
8.8	0.351052
9	0.351313
9.2	0.35153
9.4	0.351709
9.6	0.351858
9.8	0.351981
10	0.352083
10.2	0.352169
10.4	0.352239
10.6	0.352297
10.8	0.352346
11	0.352386
11.2	0.352419
11.4	0.352447
11.6	0.35247
11.8	0.352489
12	0.352504
12.2	0.352518
12.4	0.352528
12.6	0.352537
12.8	0.352545
13	0.352551
13.2	0.352556
13.4	0.35256
13.6	0.352563
13.8	0.352566
14	0.352569
14.2	0.352571
14.4	0.352573
14.6	0.352574
14.8	0.352575
15	0.352576
15.2	0.352577
15.4	0.352577
15.6	0.352578
15.8	0.352579
16	0.352579
16.2	0.352579
16.4	0.35258
16.6	0.35258
16.8	0.35258
17	0.35258
17.2	0.35258
17.4	0.35258
17.6	0.35258
17.8	0.35258
18	0.35258
18.2	0.35258
18.4	0.35258
18.6	0.35258
18.8	0.35258
19	0.352581
19.2	0.352581
19.4	0.352581
19.6	0.352581
19.8	0.352581
20	0.352581
20.2	0.352581
20.4	0.352581
20.6	0.352581
20.8	0.352581
21	0.352581
21.2	0.352581
21.4	0.352581
21.6	0.352581
21.8	0.352581
22	0.352581
22.2	0.352581
22.4	0.352581
22.6	0.352581
22.8	0.352581
23	0.352581
23.2	0.352581
23.4	0.352581
23.6	0.352581
23.8	0.352581
24	0.352581
24.2	0.352581
24.4	0.352581
24.6	0.352581
24.8	0.352581
25	0.352581
25.2	0.352581
25.4	0.352581
25.6	0.352581
25.8	0.352581
26	0.352581
26.2	0.352581
26.4	0.352581
26.6	0.352581
26.8	0.352581
27	0.352581
