# Supplementary material for: The aorta in humans and African great apes, and cardiac output and metabolic levels in human evolution
Source: Sci Rep. 2023 Apr 26;13:6841. doi: 10.1038/s41598-023-33675-1 (PMC10133235; doi:10.1038/s41598-023-33675-1)
Supplement: Supplementary file 15 — Supplementary Table 12. [file 41598_2023_33675_MOESM15_ESM.xlsx]

## Sheet: humans
GENUS	SPECIES	GROUP	CASE	VERTFORM	SEX	COLLECTION	V8	V9	V10	V11	V12	V13	V14	V15	V16	V17	V18	V19	V20	V21	V22	V23	V24	V25
Homo	Homo sapiens	Modern humans	3		Femenino	MUHNAC Lisboa	-5.19883	-7.70606	-10.7629	-18.1617	-14.8188	8.31841	-8.80035	5.30332	20.1117	0.652807	-0.487266	-9.18189
Homo	Homo sapiens	Modern humans	4		Femenino	MUHNAC Lisboa	-8.189	-10.9081	-22.7433	8.28381	-7.60457	-6.15258	14.7355	17.9953	21.6828	14.9409	2.28597	2.06121	-8.43136	1.44633	2.49162	9.22171
Homo	Homo sapiens	Modern humans	5		Femenino	MUHNAC Lisboa	4.96831	2.92612	-1.02832	12.8998	7.37516	-8.93363	38.1309	23.5717	23.7371	4.76117	8.46945	12.2058	22.4118	2.35439	-2.48067	-7.8121
Homo	Homo sapiens	Modern humans	6		Femenino	MUHNAC Lisboa	10.9598	-6.15162	-14.6551	-17.3475	-24.0192	-17.4269	4.32053	-3.80504	15.0792	-4.94114	4.28708	15.778	8.65457	3.63923	-11.21	5.8351
Homo	Homo sapiens	Modern humans	7		Femenino	MUHNAC Lisboa	6.68304	-0.0119053	-13.8631	-6.82355	-12.8141	2.7449	9.90184	4.01623	9.71312	6.03294	8.80618	-2.19941		9.06623	1.28911	-9.12253
Homo	Homo sapiens	Modern humans	8		Femenino	MUHNAC Lisboa	-3.43576	-6.80693	-20.8976	-1.7281	13.1004	15.0748	24.1858	18.673	9.56248	19.1383	-1.4332	-1.42815	1.89513	3.77345	-0.429821	-4.31144
Homo	Homo sapiens	Modern humans	9		Femenino	MUHNAC Lisboa	-11.357	-15.3146	-7.48285	-12.9255	-2.69102	2.28977	10.7904	15.1893	2.75766	6.63577	2.16954	4.8199
Homo	Homo sapiens	Modern humans	10		Femenino	MUHNAC Lisboa	-2.21952	-9.67328	21.8618	18.6399	9.31341	17.3513	11.7561	27.1829	33.9855	19.1349	22.0486	8.7107	4.5764	8.09173	6.55641	-2.56586
Homo	Homo sapiens	Modern humans	12		Femenino	MUHNAC Lisboa	8.59295	-2.24271	-15.7262	14.5069	-5.03381	4.69404	7.87361	13.3852	24.022	13.5941	18.8898		2.45527	-7.48366	1.95954	-5.05158
Homo	Homo sapiens	Modern humans	13		Femenino	MUHNAC Lisboa	-1.01939	6.45988	15.5509	1.7263	24.3897	18.7238	8.54642	23.6052	27.8846	14.3691	16.1722	13.512	-6.96745	15.5138	7.14538	9.91285
Homo	Homo sapiens	Modern humans	14		Femenino	MUHNAC Lisboa	-3.61179	-23.2242	-17.8321	-29.4018	-26.1678	-24.2238	-2.25792	1.85954	4.69319	12.0845	8.32002	-1.4625	5.8961	2.62103	2.90547	4.45061
Homo	Homo sapiens	Modern humans	15		Femenino	MUHNAC Lisboa	-4.96527	2.36251	6.01448	1.05839	-10.3073	6.98736	17.9932	20.0238	9.4666	4.80781	-0.153542	1.07996	1.6202	7.10305	5.09734	1.39975
Homo	Homo sapiens	Modern humans	16		Femenino	MUHNAC Lisboa	18.6136	5.9782	-10.2844	4.91474	7.15654	29.9657	44.1843	39.5611	27.0978	37.4778	27.2789	21.7707	6.06564	7.17002	3.66201	-0.5398
Homo	Homo sapiens	Modern humans	18		Femenino	MUHNAC Lisboa	-5.06263	-14.7375	-10.1388	10.2132	18.4861	-12.1933	9.01968	14.39	20.8543	34.8161	4.31952	1.67156	7.89065	0.564204	6.19575	4.07497
Homo	Homo sapiens	Modern humans	22		Femenino	MUHNAC Lisboa	-8.01259	-16.6495	-24.348	-28.2882	19.2868	17.523	14.1968	18.5266	12.9062	2.07608	6.64768	-3.09855	6.09898	5.29559	2.80125	-10.5768
Homo	Homo sapiens	Modern humans	23		Femenino	MUHNAC Lisboa	4.66992	1.77922	-2.53312	3.93421	12.7436	18.1772	-0.284064	8.25469	5.10671	21.4844	12.0356	6.63903	-3.05582	-3.7858	-0.885969	-7.96003
Homo	Homo sapiens	Modern humans	24		Femenino	MUHNAC Lisboa	-1.97122	-1.14972	-19.3627	-14.3327	0.99955	6.4286	4.66269	9.3864	13.5064	2.44727	6.16518	11.6128	-6.23857	9.49817	1.98669	-7.05332
Homo	Homo sapiens	Modern humans	27		Femenino	MUHNAC Lisboa	0.00955692	2.45986	-0.489329	-0.127278	-13.1861	-9.3253	5.92352	-1.41449	3.37454	4.35945	12.0437	5.96796	8.59747	2.69442	-0.561428	-3.05962
Homo	Homo sapiens	Modern humans	28		Femenino	MUHNAC Lisboa	-7.42005	12.8368		8.03979	-1.21477	5.91124	12.8488	10.2345	13.4213	17.8495	24.7596	10.8014	9.9136	2.96836	0.953746	-5.0775
Homo	Homo sapiens	Modern humans	29		Femenino	MUHNAC Lisboa	-5.56258	-2.13607	-5.49346	0.552663	5.41225	-7.61908	13.3767	14.3938	6.72078	5.1717	13.386	5.67463	2.49365	3.31842	-1.74322	-6.09631
Homo	Homo sapiens	Modern humans	30		Femenino	MUHNAC Lisboa	-2.07944	-2.49837	-2.07526	14.6882	25.894	-0.462354	11.0366	34.8996	28.2228	25.1253	-6.77751	0.529588
Homo	Homo sapiens	Modern humans	31		Femenino	MUHNAC Lisboa	-3.55157	-24.3639	-23.9705	-17.2741	-10.2761	13.4414	11.3037	41.1417	30.1727	24.671	21.4892	18.8733	12.2921	2.28079	2.53607	-2.55385
Homo	Homo sapiens	Modern humans	33		Femenino	MUHNAC Lisboa	-10.4423	0.863828	11.3385	22.3506	-13.89	-7.3801	-0.0474865	12.7441	13.1035	16.2403	5.83637	-1.62157	3.0587		-2.40037	-7.06663
Homo	Homo sapiens	Modern humans	38		Femenino	MUHNAC Lisboa	-20.6872	-2.97018	25.6715	27.0282	5.02322	0.777889	31.1967	6.66247	16.1756	22.7534	25.9743	25.6798	19.1635	16.2698	-2.26613	-3.51522
Homo	Homo sapiens	Modern humans	1		Masculino	MUHNAC Lisboa		-3.2767	-15.2653	-30.4133	-22.5065	1.51894	18.6673	8.58321	14.4871	14.3619	4.18562	-12.4522	-2.15041	-3.83493	-1.57675	-7.44611
Homo	Homo sapiens	Modern humans	2		Masculino	MUHNAC Lisboa		-5.36191	-5.48576	-13.8139	14.1452	17.6077	0.526619	32.3454	26.2941	9.21676	-4.45135	-2.06016	0.658041	5.6095	11.7565	9.70399
Homo	Homo sapiens	Modern humans	11		Masculino	MUHNAC Lisboa	7.91973	2.35072	-14.754	3.57627	12.6114	8.76745	7.43814	4.85737	23.4846	15.5626	10.7524	18.3468	-6.19866	-8.87	-6.43149	-3.00577
Homo	Homo sapiens	Modern humans	17		Masculino	MUHNAC Lisboa	12.1576	-7.35637	-16.7879	7.4987	0.652754	-7.1161	-1.30076	-4.87659	-3.90189	-3.06016	0.274933	10.5127	11.9671	-0.518959	10.1806	0.144499
Homo	Homo sapiens	Modern humans	19		Masculino	MUHNAC Lisboa	1.88745		-12.5291	-5.89288	9.70538	5.44442	11.8059	13.4884	9.3531	21.0272	21.5397	8.87452	7.45989	1.41507	-10.9426	-0.0407484
Homo	Homo sapiens	Modern humans	20		Masculino	MUHNAC Lisboa	5.38245	-1.6708	-17.2342	-6.1961	0.907599	5.06533	6.03239	11.6221	6.52654	6.87318	6.19905	-4.98364	-2.07004	4.97608	-3.27682	-12.5297
Homo	Homo sapiens	Modern humans	21		Masculino	MUHNAC Lisboa	-9.05267	6.79188	11.658	28.7142	33.5345	4.99364	21.6224	3.64873	10.0447	11.8089	11.2468	6.20311	5.17744	6.56386	2.85302	-1.37033
Homo	Homo sapiens	Modern humans	25		Masculino	MUHNAC Lisboa	-24.0689	-39.6706	-7.43013	-7.19844	-17.7356	8.77824	2.79957	10.2959	1.54916	-0.157854	-4.11883	-5.24413	5.44561	-4.21592	-1.16624	1.31911
Homo	Homo sapiens	Modern humans	26		Masculino	MUHNAC Lisboa	-0.403083	6.54599	6.66703	8.27644	22.7672	23.3937	33.3662	22.1581	15.2331		4.85656	-3.30358	-3.25764	-11.8515	-4.77753	-8.64243
Homo	Homo sapiens	Modern humans	32		Masculino	MUHNAC Lisboa	0.666836	-14.8056	-3.04161	18.6701	31.9878	18.059	30.0315	29.8042	13.0999	7.85089	17.0504	15.5433	5.07389	11.394	-2.30559	-7.07548
Homo	Homo sapiens	Modern humans	34		Masculino	MUHNAC Lisboa	-5.85072	3.20145	-17.0196	23.4157	41.7088	-4.57576	-1.87357	12.5258	3.9485	5.70695	3.71695	2.5829	1.06221	0.582177	1.02982	-9.96208
Homo	Homo sapiens	Modern humans	35		Masculino	MUHNAC Lisboa	-0.724172	7.7938	2.93097	7.95715	27.9098	25.7244	15.1028	15.0745	16.5751	21.7363	10.3321		4.20898	10.4056	9.17218	-4.04952
Homo	Homo sapiens	Modern humans	36		Masculino	MUHNAC Lisboa	-1.69647	-2.64275	-22.7781	-32.002	-5.55311	14.1458	17.7434	24.7563	4.23827	8.4574	5.55281	-5.90964	-3.27788	1.15773	-3.57187	-7.11253
Homo	Homo sapiens	Modern humans	37		Masculino	MUHNAC Lisboa	-0.565448	0.680013	-4.3359	4.25011	-15.8569	-1.16414	12.8021	10.4257	8.3348	4.31056	3.81892	0.265084
Homo	Homo sapiens	Modern humans	39		Masculino	MUHNAC Lisboa	17.91	-4.37988	-6.77855	5.29884	24.8629	38.0577	37.1316	23.4118	9.53963	15.3151	6.51357	1.95987	5.07091	0.149704	-3.32721	-9.41615
Homo	Homo sapiens	Modern humans	40		Masculino	MUHNAC Lisboa	3.49381	-6.3593	-31.0203	-6.06977	-4.92271	7.8237	-1.66596	-3.07356	-1.19355	7.20466	8.11849	3.15639	-0.584255	14.0998	2.30714	6.20436
Homo	Homo sapiens	Modern humans	41		Masculino	MUHNAC Lisboa	-4.05732	19.6595	-8.39369	5.92415	36.81	37.6764	31.4019	40.4664	27.5958	19.6366	17.2182	8.26996	10.1332	7.41782	1.93909	10.4963
Homo	Homo sapiens	Modern humans	42		Masculino	MUHNAC Lisboa	-10.0499	-33.0451	-24.9426	7.6238	4.34853	17.3433	16.6203	16.8164	12.1776	18.4896	29.5131	20.2069	5.91542	-1.42177	0.882907	-7.4763
Homo	Homo sapiens	Modern humans	43		Masculino	MUHNAC Lisboa	0.284539	0.636478	19.2386	13.1243	15.8899	-10.0162	-4.36304	21.5935	8.09227	25.5289	21.0112	25.0897	3.71193	1.38877	5.51778	5.56746
Homo	Homo sapiens	Modern humans	44		Masculino	MUHNAC Lisboa	8.21556	6.03266	-3.31977	3.42168	-4.60746	6.28828	-5.86618	18.004	16.89	2.23376	-2.43965	14.1542	-0.361058	1.85502	-0.544136	2.66747
Homo	Homo sapiens	Modern humans	45		Masculino	MUHNAC Lisboa	12.3263	-2.67154	15.7458	2.71131	7.61613	5.62142	7.15444	7.95862	14.3444	23.3596	4.45671	-11.3771	9.43019	1.99867	9.91923	-0.874921
Homo	Homo sapiens	Modern humans	46		Masculino	MUHNAC Lisboa	-8.76926	-8.20496	-14.1959	-7.52874	3.09145	7.15993	19.2999	3.22688	1.8597	12.1112	-5.617	4.58047	9.45669	0.593912	5.52884	3.99424
Homo	Homo sapiens	Modern humans	47		Masculino	MUHNAC Lisboa	-2.24733	10.9807		14.9467	18.8687	4.56859	6.7933	15.1026	3.15025	0.645655	5.90608	1.69004	-1.80635	0.856574	-4.41655	-4.66431
Homo	Homo sapiens	Modern humans	48		Masculino	MUHNAC Lisboa	2.89554	82.1487	-4.94464	2.80134	19.4604	9.9402	9.25702	5.47327	4.23527	-0.120437	8.29659	10.833	-9.18793	1.99706	-3.52266	-11.2314
