# Supplementary material for: The aorta in humans and African great apes, and cardiac output and metabolic levels in human evolution
Source: Sci Rep. 2023 Apr 26;13:6841. doi: 10.1038/s41598-023-33675-1 (PMC10133235; doi:10.1038/s41598-023-33675-1)
Supplement: Supplementary file 16 — Supplementary Table 13. [file 41598_2023_33675_MOESM16_ESM.xlsx]

## Sheet: greatapes
GENUS	SPECIES	GROUP	CASE	VERTFORM	SEX	COLLECTION	V8	V9	V10	V11	V12	V13	V14	V15	V16	V17	V18	V19	V20	V21	V22	V23	V24	V25
Gorilla	Gorilla beringei	Great apes	833		Femenino	Africa Museum	-6.89359	7.6749	0.101385	5.47184	-5.70119	0.274036	-7.00028	-8.90753	-4.28094	0.356062	16.1206	12.6417	11.5677	0.778242	-7.50329	-6.37707
Gorilla	Gorilla beringei	Great apes	995		Femenino	Africa Museum	-10.7222	-12.9623	-14.0596	-15.7395	9.81087	-8.44001	3.07879	2.03629	-13.8969	3.956	3.20245	10.6731	12.2506	1.49392	7.21193	-0.521202
Gorilla	Gorilla beringei beringei	Great apes	2263		Femenino	Africa Museum	11.5844	1.92017	-20.5831	-0.467	-0.136442	5.03866	-1.12209	12.0821	3.23184	4.14658	22.9261	9.91493	1.9979	1.1588	7.1402	-17.8049
Gorilla	Gorilla beringei beringei	Great apes	8608		Femenino	Africa Museum	-13.7641	-19.1607	-14.3648	-8.75659	-0.839115	-12.6565	-15.4687	-5.53784	5.38849	2.69498	3.9466	9.04077	6.34316	-7.81103	3.80188
Gorilla	Gorilla beringei	Great apes	15290		Femenino	Africa Museum	18.7582	-8.41001	-0.134069	5.70418	6.71915	1.40902	12.0247	0.601585	3.39736	6.22686	9.10076	6.6968	6.80108	5.28042	-5.60172	2.27622
Gorilla	Gorilla beringei	Great apes	27755		Femenino	Africa Museum	-3.43358	-15.6965	11.6042	13.6978	14.693	9.39996	3.87167	5.76528	9.2099	13.7086	6.51755	3.9929	3.2769	-1.67391	-5.04766	-12.1579
Gorilla	Gorilla beringei	Great apes	27756		Femenino	Africa Museum	-6.60459	-5.90876	-0.383548	-2.15354	-0.097952	1.61884	-6.74415	1.28549	4.73305	5.28334	7.18402	11.6643	9.65048	10.5865	5.28012	-1.78
Gorilla	Gorilla beringei	Great apes	27839		Femenino	Africa Museum	-10.8519	-21.3399	-2.2235	5.9624	12.6497	3.88398	-1.55645	1.98594	10.8095	-5.31104	16.8784	12.9554	7.90144	5.41269	1.44987	2.82219
Gorilla	Gorilla beringei	Great apes	27840		Femenino	Africa Museum	4.43227	4.97421	3.37823	-8.89997	-5.1697	3.1546	1.07101	-4.13439	10.4915	-7.81927	12.5306	7.29527	0.129571	-2.77328	5.9339	0.37706
Gorilla	Gorilla gorilla gorilla	Great apes	Gg_14309_F_EBD_IJ	T12,L4	Femenino	EBD CSIC Sevilla	-0.288646	3.21297	4.12949	-3.93144	-5.12051	-2.28295	-1.06092	0.863464	-2.65685	-5.05988	4.12969	1.07114	-6.40247	-0.240955	-4.26823	-1.97911
Gorilla	Gorilla gorilla	Great apes	MZB_2010_1163	T13,L4	Femenino	Museu de Ciències Naturals Barcelona	-10.0314	0.176162	-1.96512	7.99992	4.08129	-10.8798	-7.94254	-1.56855	1.59361	11.8916	-0.822102	4.9662	6.22692	4.40778	-1.01876	-1.00597
Gorilla	Gorilla	Great apes	12		Femenino	UVA Museo Anatómico	-5.61101	2.2326	-4.53952	3.24688	-8.30018	3.16309	-2.82108	2.9014	3.77564	3.16601	5.28019	-1.16961	-5.39342
Gorilla	Gorilla beringei	Great apes	994		Masculino	Africa Museum	-6.90367	0.21784	-8.59722	-6.02242	1.57419	9.21226		-2.74729	-17.3543	-1.58073	-4.19788	-0.0872679	0.152487	-1.39781	-1.96325
Gorilla	Gorilla beringei	Great apes	1000		Masculino	Africa Museum	4.87052	-15.9426	6.54639	4.66951	11.2809	7.15098	3.92416	-5.558	2.35921	-9.22261	3.45997	12.2023	11.4263	-14.7209	15.0887	-1.09713
Gorilla	Gorilla beringei beringei	Great apes	2258		Masculino	Africa Museum	-7.32886	-3.57439	-10.5127	-18.5202	-8.05106	-13.5588	0.881306	2.9618	-0.0119968	5.32795	5.27821	1.58832	-4.679	-1.99352	-12.5074	2.4691
Gorilla	Gorilla gorilla	Great apes	9291		Masculino	Africa Museum	1.48799	14.4625	14.0184	9.31554	5.56338	5.71482	5.04422	6.78248	9.51678	4.58748	1.88187	14.926	14.0983	17.5903	1.45325	-7.17789	3.35272
Gorilla	Gorilla gorilla	Great apes	9405		Masculino	Africa Museum	5.36723	-2.74789	-2.73559	1.86961	3.92612	11.2286	2.25918	3.03088	8.30443	17.2463	10.4308	9.57934	0.0223982	-5.7983	-6.63628
Gorilla	Gorilla beringei	Great apes	9581		Masculino	Africa Museum	-17.8701	-21.2884	-14.627	-6.935	7.42541	-1.185	-6.702	-3.3058	-0.54269	-4.403	3.13798	6.98137	-4.10336	-0.304075	-4.525	4.703
Gorilla	Gorilla???????	Great apes	20086		Masculino	Africa Museum	9.75251	-4.85106	-8.03278	-10.9684	-0.115536	5.13706	-1.60977	2.039	-3.61558	-4.46051	8.47197	11.9136	8.05061	-3.55726	4.568	15.5882
Gorilla	Gorilla beringei	Great apes	22761		Masculino	Africa Museum	3.0025	-21.9736	-7.32521	19.0185	10.3803	-2.9064	-4.26022	0.731606	-3.8946	5.67351	6.85351	1.29963	0.644533	0.0627792	-3.28165
Gorilla	Gorilla gorilla gorilla	Great apes	Gg_M_15334_EBD_IJ	T12,L4	Masculino	EBD CSIC Sevilla	9.08192	7.63818	-0.893203	-1.73526	-7.73984	7.15896	-2.78855	-6.34074	-5.34728	-3.98952	12.8783	0.837754	10.8106	-5.79964	0.246847	2.95636
Gorilla	Gorilla gorilla gorilla	Great apes	Gg_M_28129_IJ	T12,L4	Masculino	EBD CSIC Sevilla	6.04842	-6.75416	-9.19174	-6.25845	-14.8507	-6.60228	-6.26815	1.67179	4.90851	-7.74289	-3.22592	9.98348	-3.69699	4.04967	-1.61671	2.81309
Gorilla	Gorilla gorilla	Great apes	MZB_82_7799	T13,L3	Masculino	Museu de Ciències Naturals Barcelona	-5.04011	-4.49602	-4.24662	-5.64705	3.13378	1.8463	6.77076	5.25318	-0.220756	-0.645025	7.2245	10.3131	0.814895	2.61441	-5.58889	-2.54963
Gorilla	Gorilla	Great apes	13		Masculino	UVA Museo Anatómico	-2.82339	-1.38677	-15.5268	-2.32841	-10.8539	-13.562	-14.3577	-2.04611	-0.855607	1.05447	9.24809	8.38608	2.49574	1.62072	-0.751373	-5.36651
Pan	Pan troglodytes troglodytes	Great apes	153		Femenino	Africa Museum	-0.728193	-16.2715	2.32978	-3.65428	-4.99178	1.81625	-1.28241	5.5229	4.51868	7.74269	2.49487	6.95213	5.33485	5.90634
Pan	Pan troglodytes schweinfurthii	Great apes	545		Femenino	Africa Museum	-6.75162	-0.522193	-4.03997	6.76344	2.19631	8.75695	0.655322	-2.11823	3.54078	2.08455	7.87497	2.25601	4.05766	5.47166	1.35134	2.33831	-0.985977
Pan	Pan troglodytes schweinfurthii	Great apes	5891		Femenino	Africa Museum	-7.88739	-4.4038	6.67207	-11.7092	-16.6321	-4.06631	1.83694	1.81575	-5.56657	4.47712	2.7346	4.34789	12.3958	9.93363	4.81614	4.88773	-6.67051
Pan	Pan troglodytes schweinfurthii	Great apes	5892		Femenino	Africa Museum	14.1472	6.21173	-10.6129	-1.3103	-5.92834	0.302523	-2.83479	1.3789	2.89205	3.34598	2.70384	4.50012	12.6545	9.90376	10.2129	3.4515	2.01159
Pan	Pan troglodytes schweinfurthii	Great apes	14579		Femenino	Africa Museum	-4.62987	1.11436	1.49183	-5.02624	-2.0925	-0.734157	2.61163	19.4717	9.48923	-4.29587	2.23176	3.24365	6.77843	3.40417	-3.23122	-6.46998
Pan	Pan paniscus	Great apes	15293		Femenino	Africa Museum	-11.6502	-7.95444	-21.5752	-18.5434	6.50142	21.2017	10.3294	-2.17585	-1.20418	6.50123	-9.11781	1.87319	7.76157	-0.446678	-1.75649	-4.62941	-9.55057	0.537989
Pan	Pan paniscus	Great apes	15296		Femenino	Africa Museum	-28.053	-17.4074	1.91615	-5.94777	2.00801	5.87349	-7.99674	-4.66239	9.10495	-2.58569	2.39085	5.13001	12.1824	-3.27945	3.39888	1.54031	-4.51677
Pan	Pan troglodytes schweinfurthii	Great apes	19534		Femenino	Africa Museum	-10.1345	-7.00501	-0.0420158	-12.0834	-11.5683	-2.88724	-2.03925	3.34254	-0.522828	2.11346	4.0611	9.2086	5.85654	1.58848	0.948717	-4.66994	0.820169
Pan	Pan paniscus	Great apes	27698		Femenino	Africa Museum	-9.78764	-13.7308	-15.8437	-6.55609	8.55607	7.23462	9.32126	7.19775	4.6728	4.46218	5.45057	15.1822	1.39218	8.67864	2.86823	3.16067	-6.1095	7.26284
Pan	Pan troglodytes schweinfurthii	Great apes	29073		Femenino	Africa Museum	3.56998	-7.21784	-7.01904	4.22503	14.2539	20.8832	13.2511	10.4995	8.76907	4.48704	10.361	12.9867	9.40691	1.35921	-5.14248	-4.19046	6.30358
Pan	Pan troglodytes schweinfurthii	Great apes	29074		Femenino	Africa Museum	8.12258	10.6907	0.217432	1.819	-2.19408	3.42807	-1.20297	-5.4803	5.18978	8.07959	-5.44266	2.197	7.67584	3.88101	6.50098	1.46985	-0.469598
Pan	Pan troglodytes schweinfurthii	Great apes	30846		Femenino	Africa Museum	-7.68035	-6.67996	-7.25472	-14.9043	2.25001	2.50512	1.7515	1.85333	7.50588	1.66121	0.104661	1.06	5.37319	5.24946	2.49555	0.0797229	-6.67007
Pan	Pan troglodytes	Great apes	Pt_28114_IJ	T14,L4	Femenino	EBD CSIC Sevilla	5.72179	9.41475	-1.63828	3.77181	-3.42486	-6.09164	-9.10214	-0.152698	-8.92086	-7.96833	-3.32539	-1.96148	9.16507	-1.05617	-0.678317	-4.24244
Pan	Pan troglodytes	Great apes	MZB_2000_0282	T13,L4	Femenino	Museu de Ciències Naturals Barcelona	2.84777	7.27619	-1.55046	6.12532	2.28123	2.23451	2.41218	13.9388	9.81734	7.61432	4.78218	3.12368	2.11216	1.68856	-0.570871	-1.94949
Pan	Pan troglodytes	Great apes	MZB_93_0074	T13,L4	Femenino	Museu de Ciències Naturals Barcelona	1.54234	4.71085	2.25539	1.69042	0.345606	0.346706	-0.0303168	5.32805	5.85635	-0.79037	4.84275	8.12105	4.91693	2.09243	-2.65876	0.1328
Pan	Pan troglodytes	Great apes	MZB_96_0863	T13,L4	Femenino	Museu de Ciències Naturals Barcelona	2.62086	3.98576	-6.66326	-1.7446	-4.87045	-6.76014	3.50329	-0.936169	-3.06168	1.75062	0.917814	3.33131	1.58093	8.5736	6.33436	0.11951
Pan	Pan troglodytes	Great apes	1		Femenino	UVA Museo Anatómico	-2.36904	12.8439	5.44381	-0.0688225	1.85958	-5.37878	-6.91964	7.47054	13.0773	4.6748	6.91074	5.24662	-10.1184	-4.69644	-3.20879	-6.89895
Pan	Pan troglodytes	Great apes	2		Femenino	UVA Museo Anatómico	17.8861	22.494	4.05072	-4.94273	2.16226	-12.5841	-12.8152	-3.57056	6.82933	10.9679	13.0284	7.94479	7.94204	8.66563	2.55986	0.531241
Pan	Pan troglodytes	Great apes	3		Femenino	UVA Museo Anatómico	-10.9872	10.6988	1.25254	7.35766	3.07338	3.66379	11.9206	-0.413321	5.17847	5.11408	12.1822	9.26203	-1.26665	-0.780711	-0.835424	11.7644
Pan	Pan troglodytes	Great apes	4		Femenino	UVA Museo Anatómico	1.1388	-2.30057	2.95094	-18.2094	-12.0199	-12.0477	-26.3533	1.33558	-11.2256	6.89566	-4.28205	-17.9611	14.4803	7.29853	1.96931	2.1921
Pan	Pan troglodytes	Great apes	5		Femenino	UVA Museo Anatómico	3.58533	-11.1063	-8.12863	0.135361	-7.27855	-18.3347	-3.68726	-8.53527	-0.676475	2.99371	-7.58805	-6.67588	10.7407	-4.70481	-6.45484	-1.99172
Pan	Pan troglodytes	Great apes	6		Femenino	UVA Museo Anatómico	-9.24424	-12.7418	-2.16437	-4.85278	14.6556	-6.73244	-10.3679	-14.0101	-5.97873	-6.38288	-9.29673	18.2504	-1.13483	9.83201	-4.19384	-9.76761
Pan	Pan troglodytes troglodytes	Great apes	177		Masculino	Africa Museum	-2.527	-6.36282	-0.485283	-2.83455	-1.75125	9.91532	-5.92889	4.10964	6.83114	-3.7982	-3.20874	-5.00881	-3.18901	-3.835	-6.08788	18.0807
Pan	Pan troglodytes troglodytes	Great apes	179		Masculino	Africa Museum	3.78497	5.05391	4.02638	-0.0699415	13.2265	9.53417		-0.968461	7.15544	8.67207	1.07153	9.53468	10.5137	9.37253	4.65849	-1.54453	-3.5249
Pan	Pan troglodytes schweinfurthii	Great apes	286		Masculino	Africa Museum	-4.51759	1.13646	-11.4012	-10.1519	-2.04276	9.28248	5.9252							1.89336	-2.68353	1.14594
Pan	Pan troglodytes schweinfurthii	Great apes	11362		Masculino	Africa Museum	8.41853	3.9235	6.30905	-6.70671	-3.84212	-0.536193	-7.07451	-0.38637	-4.91785	-4.26949	1.49558	9.59942	5.24921	3.4433	-1.8211	-0.816	-11.8951
Pan	Pan paniscus	Great apes	15294		Masculino	Africa Museum	5.96306	3.14382	0.26334	6.90788	14.0224	-12.8649	11.8718	16.0829	2.3765	2.03727	-1.85676	8.391	2.888	3.754	-6.85362	-3.25917	1.391
Pan	Pan paniscus	Great apes	15295		Masculino	Africa Museum	-6.76386	-11.6163	-10.7014	-2.81623	-7.62688	5.78083	14.3332	-3.8711	-8.37926	2.43579	8.65519	10.8768	14.3248	-5.85901	-6.86171	-2.81866	1.32305	-2.22221
Pan	Pan troglodytes schweinfurthii	Great apes	22925		Masculino	Africa Museum	7.52156	-3.75294	5.17165	-3.10068	8.09825	13.6249	11.8575	3.23144	7.21235	-5.1411	2.51945	5.91602	7.56162	2.97002	-6.25362	-2.91033	-0.237399
Pan	Pan paniscus	Great apes	29047		Masculino	Africa Museum	-2.10415	5.28692	6.45066	34.5083	21.1189	0.538902	7.05832	9.04907	6.24262	14.0508	-2.37546	2.961	6.17941	2.71049	-2.24941	-5.9933	-19.5913
Pan	Pan troglodytes schweinfurthii	Great apes	29078		Masculino	Africa Museum	-19.6586	-4.01646	-9.0446	-11.1127	-6.58031	17.2615	8.28666	-3.68281	0.746921	5.39875	3.92705	10.7775	0.157625	4.13647	1.51682	-4.98364	3.53185
Pan	Pan troglodytes schweinfurthii	Great apes	30676		Masculino	Africa Museum	-2.55367	-7.79019	2.83005	1.97933	6.56116	4.3979	5.48153	-1.27193	3.42077	6.07152	6.23872	3.00526	11.1884	6.44313	3.4353	4.14379	1.97284
Pan		Great apes	93153		Masculino	Africa Museum	1.56328	16.4148	4.5647	9.36664	16.1271	10.4177	14.5982	8.95468	0.761153	3.62378	1.79615	10.2391	3.2112	-3.18747	-2.40816	-0.703093
Pan	Pan troglodytes	Great apes	99042		Masculino	Africa Museum	0.406269	-1.67918	-3.47313	4.25775	-11.3697	-16.2148	3.91034	0.448811	3.43426	4.91317	-2.86246	1.62129	2.38506	-4.26385	0.215375	4.13916	6.95764
Pan	Pan troglodytes	Great apes	Pt_M_6878_IJ	T13,L4	Masculino	EBD CSIC Sevilla	12.1934	-2.21335	-1.31077	7.42434	-0.801661	-3.17636	-1.09397	-2.69388	-6.55852	-2.29569	2.40588	1.27716	-2.4485	-4.21959	-1.67958	0.971608
Pan	Pan troglodytes	Great apes	MZB_90_0066	T13,L4	Masculino	Museu de Ciències Naturals Barcelona	0.429209	2.57619	-2.38445	9.97893	-2.00095	-1.06102	12.3066	2.1047	-4.73242	-6.01839	-3.70638	-0.43792
Pan	Pan troglodytes	Great apes	MZB_94_0353	T13,L4	Masculino	Museu de Ciències Naturals Barcelona	4.78111	0.902757	0.138679	-1.65133	-8.2213	0.34769	-6.68039	4.31271	3.22981	1.7079	1.80786	6.42083	12.843	3.00893	-3.95814	-5.59602
Pan	Pan troglodytes	Great apes	MZB_95_0258	T13,L4	Masculino	Museu de Ciències Naturals Barcelona	2.1968	-4.4071	-5.3065	7.34575	7.26485	1.78486	-6.66778	-0.119315	-5.17533	-0.743429	-4.71819	-1.0695	1.32064	1.05038	1.85187	1.46045
Pan	Pan troglodytes	Great apes	7		Masculino	UVA Museo Anatómico	2.54208	6.77282	-5.86806	9.47098	2.84	1.15032	-1.65583	3.39755	5.99249	0.472993	7.00346	7.39835	9.09465	-6.93742	-3.37542	2.72381
Pan	Pan troglodytes	Great apes	8		Masculino	UVA Museo Anatómico	-5.17702	-16.4522	-8.09266	-4.41993	9.6034	11.0666	-13.2942	9.22666	4.86	10.2324	4.48003	6.69812	-0.809879	-3.28536	8.69409	2.34755
Pan	Pan troglodytes	Great apes	9		Masculino	UVA Museo Anatómico	-17.7554	18.4517	0.0270498	2.70764	-12.7174	-6.22104	5.90959	18.2375	-2.04139	6.25299	-0.20385	3.01251	-4.35772	0.486642	-0.388826	2.60619
Pan	Pan troglodytes	Great apes	10		Masculino	UVA Museo Anatómico	20.4375	13.3179	3.85759	-8.06221	-6.13139	-1.83112	0.156515	-3.07159	7.30269	19.4265	-4.18553	13.1555	13.2106	10.3743
Pan	Pan troglodytes	Great apes	11		Masculino	UVA Museo Anatómico	6.70223	-10.0876	-11.1699	14.8297	9.79402	-0.274014	12.8812	13.2691	-0.892183	-2.63373	1.80727	-0.336432	-4.40804	13.0626	4.51406	-0.123282
Pongo	Pongo abelii	Great apes	MZB_91_0218	T12,L4	Femenino	Museu de Ciències Naturals Barcelona	-6.19523	4.48897	12.212	0.462998	-4.43028	3.49728	-7.387	-6.1122	8.61978	1.66973	-0.67691	0.809449	-4.77505	-0.713605	-6.41602	-8.51858
Pongo	Pongo abelii	Great apes	MZB_94_0703	T11,L3	Femenino	Museu de Ciències Naturals Barcelona	-7.73821	2.37309	-4.0033	1.62671	1.62548	5.50632	0.554388	2.54174	-4.1356	-4.61139	-1.37675	-6.78405	-9.90805	-6.2195
Pongo	Pongo	Great apes	14		Femenino	UVA Museo Anatómico	7.00019	-3.15226	10.2088	-5.59806	-9.83543	10.0093	3.5939	-1.57929	-8.25298	-7.08083	-2.50069		-4.27946	-0.554342	13.3829
Pongo	Pongo	Great apes	15		Femenino	UVA Museo Anatómico	8.85097	-4.84431	15.5155	11.1052	-2.05497	-4.41211	-5.58606	4.72565	1.71057	-3.54587	-4.96111	4.00271	10.4221	-14.4406	-6.13822	-6.42213
Pongo	Pongo	Great apes	16		Femenino	UVA Museo Anatómico	2.82868	13.9534	-8.94642	1.84054	4.25943	8.25812	-14.8423	-0.235578	15.432	12.8362	-0.459907	-0.444317	13.2455	3.1659	-8.8025	3.9288
Pongo	Pongo pygmaeus	Great apes	MZB_2001_0286	T12,L2	Masculino	Museu de Ciències Naturals Barcelona	2.66495	-5.38317	-12.8967	6.56713	4.53577	6.29337	-0.7711	4.52244	1.38195	7.18553	0.0644727	-4.33216	5.53147	1.02813
